# Supplementary material for: Enhanced ASGR2 by microplastic exposure leads to resistance to therapy in gastric cancer
Source: Theranostics. 2022 Apr 4;12(7):3217–36. doi: 10.7150/thno.73226 (PMC9065185; doi:10.7150/thno.73226)
Supplement: Supplementary file 2 — Supplementary tables. [file thnov12p3217s2.zip]

Archive with 6 entries (6 files):
- Table S1.xlsx
- Table S2.xlsx
- Table S3.xlsx
- Table S4.xlsx
- Table S5.docx
- Table S6_220322.xlsx
