# Supplementary material for: Enhanced ASGR2 by microplastic exposure leads to resistance to therapy in gastric cancer
Source: Theranostics. 2022 Apr 4;12(7):3217–36. doi: 10.7150/thno.73226 (PMC9065185; doi:10.7150/thno.73226)
Supplement: Supplementary file 2 — Supplementary tables. [file thnov12p3217s2.zip › Table S1.xlsx]

## Sheet: Table S1
Table S1. The list of DEG analysis in gastric tissue by PS exposure.
Gene_ID	Transcript_ID	Gene_Symbol	Description	FC (PS/WT)	p-value
67358	NM_001110133,NM_026105	1700093K21Rik	RIKEN cDNA 1700093K21 gene	-5.15018	0.00545407
75379	NR_045813	4930599N23Rik	RIKEN cDNA 4930599N23 gene	3.2717	0.0211102
18670	NM_008830	Abcb4	ATP-binding cassette, sub-family B (MDR/TAP), member 4	35.9636	0.000387345
235674	NM_146230	Acaa1b	acetyl-Coenzyme A acyltransferase 1B	3.07323	0.00441136
224530	NM_153151	Acat3	acetyl-Coenzyme A acetyltransferase 3	2.71406	0.00916132
70008	NM_001130513,NM_027286	Ace2	angiotensin I converting enzyme (peptidyl-dipeptidase A) 2	-3.04163	0.0214912
67722	NM_026338	Actl11	actin-like 11	-3.30738	0.0162031
237360	NM_001081127	Adamts14	a disintegrin-like and metallopeptidase (reprolysin type) with thrombospondin type 1 motif, 14	-2.35054	1.63427e-05
240913	NM_172845	Adamts4	a disintegrin-like and metallopeptidase (reprolysin type) with thrombospondin type 1 motif, 4	-2.32421	0.0490014
77794	NM_029981	Adamtsl2	ADAMTS-like 2	-3.50539	5.41206e-07
11548	NM_001284380,NM_001284381,NM_007416	Adra1b	adrenergic receptor, alpha 1b	4.78801	0.018825
269378	NM_016661	Ahcy	S-adenosylhomocysteine hydrolase	2.02574	0.0339574
11677	NM_009658	Akr1b3	aldo-keto reductase family 1, member B3 (aldose reductase)	7.00446	0.0015469
70726	NM_145154	Angptl6	angiopoietin-like 6	2.21957	0.0488405
654812	NM_001039554	Angptl7	angiopoietin-like 7	-2.70161	0.0440397
23796	NM_011784	Aplnr	apelin receptor	2.31175	0.0365214
11812	NM_001110009,NM_007469	Apoc1	apolipoprotein C-I	7.46577	0.000990934
11816	NM_001305819,NM_001305843,NM_001305844,NM_009696	Apoe	apolipoprotein E	2.1291	0.0192014
278679	NM_001024848	Apol7b	apolipoprotein L 7b	2.37699	0.00852428
11846	NM_007482	Arg1	arginase, liver	4.57608	0.0125513
11875	NM_001291354,NM_007491,NR_111935	Art5	ADP-ribosyltransferase 5	4.79765	0.0309836
11890	NM_001313925,NM_001313926,NM_001313927,NM_007493	Asgr2	asialoglycoprotein receptor 2	8.44248	0.00547123
104816	NM_001081169	Aspg	asparaginase	3.9972	0.0201235
407789	NM_001033485	BC048644	cDNA sequence BC048644	-4.34802	0.0282165
12182	NM_009763	Bst1	bone marrow stromal cell antigen 1	-2.88324	0.0099798
12263	NM_013484	C2	complement component 2 (within H-2S)	2.31145	0.0339073
239556	NM_001044308	Cacna1i	calcium channel, voltage-dependent, alpha 1I subunit	-2.61934	0.0277022
12335	NM_001109761,NM_001177799,NM_007601	Capn3	calpain 3	2.1767	0.0237699
20304	NM_013653	Ccl5	chemokine (C-C motif) ligand 5	2.53217	0.031842
225825	NM_001039149,NM_178687	Cd226	CD226 antigen	2.8218	0.0289764
12504	NM_013488	Cd4	CD4 antigen	2.42039	0.0337357
12511	NM_001037801,NM_009852	Cd6	CD6 antigen	11.305	0.00132467
72391	NM_028222	Cdkn3	cyclin-dependent kinase inhibitor 3	-2.03264	0.0267578
12623	NM_021456	Ces1g	carboxylesterase 1G	8.07095	0.0419425
80797	NM_030601	Clca3a2	chloride channel accessory 3A2	2.38878	0.00494371
53624	NM_001193619,NM_016887	Cldn7	claudin 7	-4.46387	0.0298069
56373	NM_019775	Cpb2	carboxypeptidase B2 (plasma)	3.60783	0.0223806
102278	NM_170684	Cpne7	copine VII	-2.3834	9.39807e-06
73720	NM_028623	Cst6	cystatin E/M	-5.35216	0.0271487
17329	NM_008599	Cxcl9	chemokine (C-X-C motif) ligand 9	3.91243	0.000231901
13107	NM_007817	Cyp2f2	cytochrome P450, family 2, subfamily f, polypeptide 2	2.14688	0.0144184
13123	NM_007825	Cyp7b1	cytochrome P450, family 7, subfamily b, polypeptide 1	2.44	0.0417537
13170	NM_016974	Dbp	D site albumin promoter binding protein	3.41102	1.71746e-06
100048658	NM_001191044	Ddx43	DEAD (Asp-Glu-Ala-Asp) box polypeptide 43	2.95484	0.0393071
12945	NM_001347632,NM_007769	Dmbt1	deleted in malignant brain tumors 1	-3.39226	0.00465109
68270	NM_026648	Dnaaf1	dynein, axonemal assembly factor 1	-2.27602	0.0262286
330355	NM_001164669	Dnah6	dynein, axonemal, heavy chain 6	-4.02528	0.000108823
56629	NM_019957	Dnase2b	deoxyribonuclease II beta	3.83193	0.0254081
13479	NM_007876	Dpep1	dipeptidase 1 (renal)	-2.77	0.0106459
13628	NM_007906	Eef1a2	eukaryotic translation elongation factor 1 alpha 2	2.73722	0.0374789
13653	NM_007913	Egr1	early growth response 1	2.20806	0.022007
72090	NM_028093	Entpd8	ectonucleoside triphosphate diphosphohydrolase 8	3.0667	0.0405642
67753	NM_001290623,NM_027089	Eqtn	equatorin, sperm acrosome associated	-2.46387	0.0389594
14058	NM_001242368,NM_007972	F10	coagulation factor X	6.25022	0.0169621
14064	NM_010170	F2rl2	coagulation factor II (thrombin) receptor-like 2	-3.27125	0.0223096
240328	NM_001101475	F830016B08Rik	RIKEN cDNA F830016B08 gene	2.60204	0.0135211
627214	NM_001143802	Fam196a	family with sequence similarity 196, member A	-4.33135	0.000430678
14201	NM_010213	Fhl3	four and a half LIM domains 3	3.14649	0.0195466
14229	NM_010220	Fkbp5	FK506 binding protein 5	-2.63732	0.000133393
666060	NM_001081172	Frmpd1	FERM and PDZ domain containing 1	-2.0789	0.0165655
14348	NM_010243	Fut9	fucosyltransferase 9	2.41695	4.2438e-05
231932	NM_146167	Gimap7	GTPase, IMAP family member 7	3.13371	0.0344575
68888	NM_026860	Gkn3	gastrokine 3	-15.0657	2.34589e-07
235582	NM_001039586,NM_174846	Glyctk	glycerate kinase	4.03121	0.00355436
382064	NM_001281475	Gm1110	predicted gene 1110	-4.78638	0.00804744
100038570	NM_001163318	Gm11744	predicted gene 11744	-2.56139	0.0160705
666899	NR_028101	Gm12191	predicted gene 12191	-3.81834	0.00425221
100038464	NR_040409	Gm15441	predicted gene 15441	-2.67892	0.0473317
101056408	NM_001282148	Gm15816	predicted gene 15816	-13.3533	6.16877e-07
100417829	NR_040453,NR_040453_dup1	Gm17757	predicted gene, 17757	-3.4408	0.012685
102635552	NM_001346808,NR_144501	Gm32856	predicted gene, 32856	2.57936	0.0125751
11615	NM_001304528	Gm4737	predicted gene 4737	2.27968	0.00565299
237433	NM_001037166	Gm4925	predicted gene 4925	3.24375	0.0247582
14729	NM_008148	Gp5	glycoprotein 5 (platelet)	-3.05123	0.00343484
270328	NM_183194	Gsdmc3	gasdermin C3	2.43378	0.0100987
74548	NM_028992	Gsdmc4	gasdermin C4	2.82175	0.00471715
14917	NM_001127318,NM_145067	Gucy2c	guanylate cyclase 2c	-2.34146	0.0102125
14955	NR_130973,NR_130974	H19	H19, imprinted maternally expressed transcript	10.372	0.0331925
14990	NM_001347387,NM_008204	H2-M2	histocompatibility 2, M region locus 2	4.94328	0.0198352
56794	NM_019975	Hacl1	2-hydroxyacyl-CoA lyase 1	2.36787	0.0242535
15186	NM_008230	Hdc	histidine decarboxylase	-2.15504	0.00853092
53417	NM_001162950,NM_016868	Hif3a	hypoxia inducible factor 3, alpha subunit	-2.64264	0.0112158
15267	NM_013549,NM_013549_dup1	Hist2h2aa1	histone cluster 2, H2aa1	4.53472	2.81749e-07
97114	NM_054045,NM_054045_dup1	Hist2h3c2	histone cluster 2, H3c2	-2.20337	0.0429588
212032	NM_001033245,NM_001206390,NM_001206391,NM_001206392	Hk3	hexokinase 3	2.15389	0.00454283
67432	NM_026152	Hoga1	4-hydroxy-2-oxoglutarate aldolase 1	4.10068	0.00217961
15403	NM_010454	Hoxa6	homeobox A6	2.41127	0.0145717
15416	NM_010461	Hoxb8	homeobox B8	3.35123	0.0216387
15483	NM_001044751,NM_008288	Hsd11b1	hydroxysteroid 11-beta dehydrogenase 1	3.67292	0.0153083
68180	NM_026601,NR_003946	Hyi	hydroxypyruvate isomerase (putative)	2.04948	0.00543092
319146	NM_197889	Ifnz	interferon zeta	-2.35146	0.0334746
19289	NM_008988	Igdcc3	immunoglobulin superfamily, DCC subclass, member 3	-4.07141	0.0356204
233752	NM_173767	Insc	inscuteable homolog (Drosophila)	2.63858	0.0165293
75732	NM_029408	Iqcd	IQ motif containing D	-2.42969	0.000225937
16469	NM_008415	Jrk	jerky	2.03221	0.0358468
56461	NM_001111331,NM_001291005,NM_019789,NR_110989	Kcnip3	Kv channel interacting protein 3, calsenilin	-2.32632	0.0002441
16612	NM_001320331,NM_001320332,NM_010639	Klk1	kallikrein 1	-3.16747	4.23708e-05
259277	NM_001324398,NM_008940	Klk8	kallikrein related-peptidase 8	-3.94366	0.0348928
333050	NM_001312914	Ksr2	kinase suppressor of ras 2	-2.0531	0.0363844
16818	NM_001162432,NM_001162433,NM_010693	Lck	lymphocyte protein tyrosine kinase	2.89869	0.00908506
15450	NM_001324472,NM_001324473,NM_008280	Lipc	lipase, hepatic	9.08297	0.0106657
67620	NM_026278	Lrp2bp	Lrp2 binding protein	2.15347	0.02367
22625	NM_011737	Map3k19	mitogen-activated protein kinase kinase kinase 19	-3.62791	1.15951e-06
53608	NM_016693	Map3k6	mitogen-activated protein kinase kinase kinase 6	-2.28006	0.0113008
17175	NM_001003893,NM_010767	Masp2	mannan-binding lectin serine peptidase 2	2.23547	0.0387643
17224	NM_008570	Mcpt1	mast cell protease 1	6.2534	0.0390275
17225	NM_008571	Mcpt2	mast cell protease 2	3.76437	0.0200226
19014	NM_001080118,NM_013634,NM_134027	Med1	mediator complex subunit 1	2.93326	0.00176178
17318	NM_001290504,NM_001290505,NM_001290506,NM_001290512,NM_010797	Mid1	midline 1	-2.01092	0.0183582
751525	NR_030457	Mir686	microRNA 686	-16.1747	0.00633227
59030	NM_001141946,NM_001286981,NM_001286983,NM_021527	Mkks	McKusick-Kaufman syndrome	3.29955	0.00113194
58805	NM_021455	Mlxipl	MLX interacting protein-like	5.32516	0.0286637
68632	NM_026793	Myct1	myc target 1	2.07724	0.0265433
595136	NM_001030274	Ndufs5	NADH dehydrogenase (ubiquinone) Fe-S protein 5	-3.29623	0.000122672
18143	NM_008719	Npas2	neuronal PAS domain protein 2	-2.02135	0.046459
217166	NM_145434	Nr1d1	nuclear receptor subfamily 1, group D, member 1	2.80194	0.00116716
68051	NM_026532	Nutf2	nuclear transport factor 2	-11.5967	0.00394438
75124	NM_029173	Nxnl2	nucleoredoxin-like 2	-2.65548	0.0247142
227627	NM_153558	Obp2a	odorant binding protein 2A	-6.73477	0.00011687
545205	NM_001005485	Olfr111	olfactory receptor 111	2.80014	0.0390368
71839	NM_027950	Osgin1	oxidative stress induced growth inhibitor 1	2.74852	0.00564264
23850	NM_001085376	Pappa2	pappalysin 2	-3.45629	6.19533e-06
54216	NM_001122758,NM_001310606,NM_001310608,NM_018764	Pcdh7	protocadherin 7	2.0788	0.00770748
27273	NM_013743	Pdk4	pyruvate dehydrogenase kinase, isoenzyme 4	-2.32366	0.0071386
18618	NM_001290011,NM_001290012,NM_001290013,NM_001290014,NM_008819	Pemt	phosphatidylethanolamine N-methyltransferase	3.70248	0.0146711
18639	NM_008824	Pfkfb1	6-phosphofructo-2-kinase/fructose-2,6-biphosphatase 1	2.43835	0.0439436
57757	NM_001271476,NM_001271477,NM_001271478,NM_001271479,NM_021319,NR_073184	Pglyrp2	peptidoglycan recognition protein 2	5.28324	0.00422216
545812	NM_001024932	Pilrb2	paired immunoglobin-like type 2 receptor beta 2	2.61915	0.0216229
18722	NM_011087	Pira1	paired-Ig-like receptor A1	-2.30048	0.00717233
18741	NM_001042502,NM_001042504,NM_001286942,NM_001287048,NM_011098	Pitx2	paired-like homeodomain transcription factor 2	3.0772	0.0353918
237625	NM_172791	Pla2g3	phospholipase A2, group III	-2.60166	0.0360365
403178	NM_001281812,NM_207279	Plcxd1	phosphatidylinositol-specific phospholipase C, X domain containing 1	-4.35265	0.0388442
226245	NM_001164263,NM_172641	Plekhs1	pleckstrin homology domain containing, family S member 1	-3.10446	1.83055e-05
216166	NM_001347124,NM_183152	Plk5	polo-like kinase 5	2.75423	0.0233021
26434	NM_001126338,NM_001278257,NM_001278520,NM_023043	Prnd	prion protein dublet	-3.31574	0.00089636
66901	NM_025834	Proz	protein Z, vitamin K-dependent plasma glycoprotein	5.05479	0.00303845
546336	NM_001164275,NM_001289683,NM_027322	Prrg1	proline rich Gla (G-carboxyglutamic acid) 1	10.3769	0.000799221
19416	NM_009026	Rasd1	RAS, dexamethasone-induced 1	-2.48636	0.000522861
68895	NM_026864	Rasl11a	RAS-like, family 11, member A	-2.22606	0.0314859
70335	NM_001204931,NM_139292	Reep6	receptor accessory protein 6	3.58182	0.0136375
18489	NM_011036	Reg3b	regenerating islet-derived 3 beta	-6.47938	0.0163929
140743	NM_080726	Rem2	rad and gem related GTP binding protein 2	2.76599	0.0397735
58887	NM_001079901,NM_001079902,NM_001079903,NM_001079904,NM_001079905,NM_175099	Repin1	replication initiator 1	2.16182	0.0159771
240816	NM_001243223	Rgsl1	regulator of G-protein signaling like 1	-2.0862	0.0489332
106014251	NR_132314	Rnf8-cmtr1	Rnf8-cmtr1 readthrough	-2.0472	0.0367408
69994	NM_023544	Rsc1a1	regulatory solute carrier protein, family 1, member 1	-2.27754	0.0439657
20202	NM_001281852,NM_009114	S100a9	S100 calcium binding protein A9 (calgranulin B)	-2.86851	0.0192018
13609	NM_007901	S1pr1	sphingosine-1-phosphate receptor 1	-2.11232	0.00225292
20277	NM_001272023,NM_011325,NR_073548	Scnn1b	sodium channel, nonvoltage-gated 1 beta	-4.34082	0.0326621
20278	NM_011326	Scnn1g	sodium channel, nonvoltage-gated 1 gamma	-3.5955	0.0334884
68054	NM_026535	Serpina12	serine (or cysteine) peptidase inhibitor, clade A (alpha-1 antiproteinase, antitrypsin), member 12	-6.46593	0.0189416
237353	NM_172788	Sh3rf3	SH3 domain containing ring finger 3	-2.5346	0.0282047
20491	NM_001029841,NM_009192	Sla	src-like adaptor	-2.15558	0.00710609
56643	NM_053079	Slc15a1	solute carrier family 15 (oligopeptide transporter), member 1	-4.66674	0.0122071
216227	NM_001310710,NM_182959	Slc17a8	solute carrier family 17 (sodium-dependent inorganic phosphate cotransporter), member 8	4.5756	0.00615157
20517	NM_009202	Slc22a1	solute carrier family 22 (organic cation transporter), member 1	2.72745	0.0168867
104910	NM_001012310	Slc25a47	solute carrier family 25, member 47	6.12069	0.00675237
11416	NM_001272035,NM_001331067,NM_015728	Slc33a1	solute carrier family 33 (acetyl-CoA transporter), member 1	3.99525	0.000913388
67843	NM_001083317,NM_026404	Slc35a4	solute carrier family 35, member A4	6.64733	0.000249877
76257	NM_001199217,NM_001199218,NM_023805	Slc38a3	solute carrier family 38, member 3	4.41248	0.00362865
69354	NM_027052	Slc38a4	solute carrier family 38, member 4	8.06725	0.0193056
11988	NM_001044740,NM_007514	Slc7a2	solute carrier family 7 (cationic amino acid transporter, y+ system), member 2	2.42416	0.0138467
110893	NM_001167920,NM_080440	Slc8a3	solute carrier family 8 (sodium/calcium exchanger), member 3	2.40566	0.0486863
105243	NM_001081060	Slc9a3	solute carrier family 9 (sodium/hydrogen exchanger), member 3	-3.62382	0.0141055
74446	NM_028946	Slc9b1	solute carrier family 9, subfamily B (NHA1, cation proton antiporter 1), member 1	-3.08597	0.0086081
52480	NR_146211	Snhg14	small nucleolar RNA host gene 14	-2.64224	0.0278421
20750	NM_001204201,NM_001204202,NM_001204203,NM_001204233,NM_009263	Spp1	secreted phosphoprotein 1	-2.50879	0.0273587
20756	NM_011469	Sprr2b	small proline-rich protein 2B	-5.78684	0.00681822
192188	NM_138673	Stab2	stabilin 2	3.09814	0.0488693
21380	NM_001285472,NM_001285476,NM_011532	Tbx1	T-box 1	4.38376	0.0124452
99681	NM_001163098	Tchh	trichohyalin	2.85374	0.0001267
21683	NM_001324548,NM_009347	Tecta	tectorin alpha	-4.13816	0.0442292
210757	NM_001305663,NM_178666,NR_131208	Themis	thymocyte selection associated	8.14667	0.000112427
226040	NM_183160	Tmem252	transmembrane protein 252	-2.26218	0.0105685
19146	NM_008941,NM_178855	Tmprss15	transmembrane protease, serine 15	-3.60718	0.0341632
100503895	NM_031187,NR_033521	Tpsab1	tryptase alpha/beta 1	2.81233	0.0461798
22041	NM_133977	Trf	transferrin	5.34548	0.0234747
14605	NM_001077364,NM_010286,NR_122039	Tsc22d3	TSC22 domain family, member 3	-2.04622	1.20537e-06
64540	NM_001252588,NM_053082	Tspan4	tetraspanin 4	2.11129	0.0128261
72747	NM_028341	Ttc39c	tetratricopeptide repeat domain 39C	5.34796	0.0402404
50500	NM_001317723,NM_015767	Ttpa	tocopherol (alpha) transfer protein	3.00716	0.0392103
72962	NM_138302	Tymp	thymidine phosphorylase	6.63589	0.0071546
328795	NM_177823	Ubash3a	ubiquitin associated and SH3 domain containing, A	3.5982	0.0152266
72094	NM_028094	Ugt2a3	UDP glucuronosyltransferase 2 family, polypeptide A3	3.82028	0.0446639
76229	NM_001113468,NR_003555	Vmn2r29	vomeronasal 2, receptor 29	4.79951	0.0015725
233813	NM_177697	Vwa3a	von Willebrand factor A domain containing 3A	-2.58453	2.19256e-05
22637	NM_001289612,NM_001289765,NM_001289766,NM_009539	Zap70	zeta-chain (TCR) associated protein kinase	3.08944	0.0206893
235320	NM_001033324	Zbtb16	zinc finger and BTB domain containing 16	-2.21883	0.0307584
241311	NM_001085507,NM_001276332	Zbtb34	zinc finger and BTB domain containing 34	7.45281	8.28336e-05
77519	NM_001082485,NM_001135019	Zfp266	zinc finger protein 266	-2.47337	0.00120788
226442	NM_001160251,NM_177643	Zfp281	zinc finger protein 281	-235.389	2.75211e-06
218100	NM_001111107,NM_001286155,NM_001286156,NM_172586	Zfp322a	zinc finger protein 322A	3.9986	0.00230107
214779	NM_001290779,NM_173387	Zfp879	zinc finger protein 879	2.35223	0.00198921
69036	NM_026918	Zg16	zymogen granule protein 16	-4.24928	0.0150466
