# Supplementary material for: Enhanced ASGR2 by microplastic exposure leads to resistance to therapy in gastric cancer
Source: Theranostics. 2022 Apr 4;12(7):3217–36. doi: 10.7150/thno.73226 (PMC9065185; doi:10.7150/thno.73226)
Supplement: Supplementary file 2 — Supplementary tables. [file thnov12p3217s2.zip › Table S2.xlsx]

## Sheet: Table S2
Table S2. The number of isoform changes in the gastric tissue following polystyrene (PS) exposure.
	Control		+PS
	Mean	SD	Mean	SD	P-value
i	711.667	32.0052	735	9.53939	n.s
u	1757.33	77.681	1786.67	18.9033	n.s
p	79.6667	6.1101	83.6667	1.1547	n.s
o	170.333	10.9697	183.667	3.78594	n.s
x	2680.33	236.646	2816	21.2838	n.s
s	776	65.9394	807	9.53939	n.s
y	29.3333	1.52753	35.6667	2.3094	0.0166529
j	20803	1768.28	22076.3	218.747	n.s
k	224.333	18.9033	235	4.58258	n.s
e	30	0	29.6667	0.57735	n.s
=	23135	1948.82	24250.7	334.434	n.s
Total	50397	4160.57	53039.3	298.634	n.s
=	complete, exact match of intron chaing
k	containment of reference (reverse containment)
j	multi-exon with at least on junction match
e	single exon trasfrag partially covering an intron, possible pre-mRNA fragment
o	other same strand overlap with reference exons
s	intreon match on the opposite strand (likely a mapping error)
x	exonic overlap on the oppositie strand
i	fully contained within a reference intron
y	contains a reference within its introns
p	possible polymerase run-on (no actual overlap)
u	none of the above (unknown)
