# Supplementary material for: Enhanced ASGR2 by microplastic exposure leads to resistance to therapy in gastric cancer
Source: Theranostics. 2022 Apr 4;12(7):3217–36. doi: 10.7150/thno.73226 (PMC9065185; doi:10.7150/thno.73226)
Supplement: Supplementary file 2 — Supplementary tables. [file thnov12p3217s2.zip › Table S3.xlsx]

## Sheet: Table S3
Table S3. List of isoform-changed genes and ΔFR.
							FPKM ratio
Transcript_ID	Gene ID	Gene_Symbol	Description	location	Product size	Class code	P1	P2	P3	C1	C2	C3	p-value	ΔFR
NM_001044698	22678	Zfp2	zinc finger protein 2, transcript variant 4	chr11:50898712-50916176	3099	=	1	1	0.98336	0	0	0	5.81e-09	0.994453
NM_207707	13983	Esr2	estrogen receptor 2 (beta), transcript variant 1	chr12:76120419-76177259	3362	=	1	1	0.792388	0	0	0	0.000176774	0.930796
MSTRG.2466.2	52513	Ddx56	DEAD (Asp-Glu-Ala-Asp) box polypeptide 56	chr11:6259069-6267729	1759	j	0.888712	0.939578	0.94693	0	0	0	9.17e-07	0.925073
NM_198864	386750	Slitrk3	SLIT and NTRK-like family, member 3	chr3:73048125-73056943	3732	=	1	1	0.746684	0.0393112	0	0	0.000454736	0.902458
NM_031998	83922	Cep41	centrosomal protein 41, transcript variant 1	chr6:30653457-30693749	3447	=	0.937601	0.765747	1	0	0	0	0.00021044	0.901116
MSTRG.1200.2	208795	Tmem63a	transmembrane protein 63a	chr1:180945916-180974467	2642	j	0.946486	0.839247	0.910346	0	0	7.78e-05	8.98e-06	0.898667
NM_001044371	19356	Rad17	RAD17 checkpoint clamp loader component, transcript variant 2	chr13:100617164-100651061	2721	=	0.986468	0.97295	0.981385	0	0	0.245074	0.000389981	0.898576
NM_008504	16904	Gzmm	granzyme M (lymphocyte met-ase 1), transcript variant 1	chr10:79689020-79695261	1287	=	1	1	1	0	0.317224	0	0.00107113	0.894259
NM_029391	19342	Rab4b	RAB4B, member RAS oncogene family	chr7:27168433-27178883	1170	=	1	0.698187	1	0.0472698	0.00148062	0.0274819	0.000998851	0.873985
NM_026024	67196	Ube2t	ubiquitin-conjugating enzyme E2T, transcript variant 1	chr1:134962565-134974179	1133	=	1	1	1	0.378143	0.00683218	0.0179085	0.00208083	0.865706
NM_001161535	320563	Islr2	immunoglobulin superfamily containing leucine-rich repeat 2, transcript variant 1	chr9:58196297-58201715	4123	=	1	1	0.563379	0	0	0	0.004204	0.85446
MSTRG.463.2	68393	Mogat1	monoacylglycerol O-acyltransferase 1	chr1:78511199-78538147	1174	j	0.997151	1	1	0	0.448381	0	0.00472899	0.84959
NM_012057	27056	Irf5	interferon regulatory factor 5, transcript variant 2	chr6:29526625-29537320	2190	=	1	1	0.418722	0	0	0	0.0141332	0.806241
NM_001285470	74051	Steap2	six transmembrane epithelial antigen of prostate 2, transcript variant 5	chr5:5664829-5694089	10215	=	1	0.836417	0.897851	0	0	0.338844	0.0028698	0.798475
NM_001163138	239319	Card6	caspase recruitment domain family, member 6	chr15:5097439-5108533	4531	=	1	1	1	0.734148	0.00162899	0.00961843	0.0364108	0.751535
NM_001290503	227693	Zer1	zyg-11 related, cell cycle regulator, transcript variant 2	chr2:30097283-30124611	4218	=	0.980687	0.955441	1	0.587723	0.0762134	0.0337891	0.0139082	0.746134
NM_053182	94212	Pag1	phosphoprotein associated with glycosphingolipid microdomains 1, transcript variant B	chr3:9687482-9833679	8194	=	0.953385	0.917853	0.966613	0	0	0.617112	0.0229696	0.740246
MSTRG.19721.2	13360	Dhcr7	7-dehydrocholesterol reductase	chr7:143833858-143847466	1450	j	0.557669	0.682965	0.968271	0	0	0	0.00374245	0.736302
MSTRG.12493.1	17979	Ncoa3	nuclear receptor coactivator 3	chr2:165992637-166070288	4574	j	0.912857	0.853417	0.90901	0.0386603	0.111949	0.343277	0.00149106	0.727132
MSTRG.8195.2	76302	Pcnp	PEST proteolytic signal containing nuclear protein	chr16:56016966-56029694	738	j	0.795869	0.839188	0.593533	0	0.0365814	0.0237639	0.000698573	0.722748
NM_024290	79201	Tnfrsf23	tumor necrosis factor receptor superfamily, member 23, transcript variant 1	chr7:143665807-143685875	3286	=	1	0.682074	0.760166	0	0	0.27906	0.00567635	0.72106
NM_029617	76464	Casc5	cancer susceptibility candidate 5	chr2:119047119-119104121	6525	=	0.95781	0.848144	0.382916	0.00235082	0.0113074	0.0149169	0.0150313	0.720098
MSTRG.17107.6	101214	Tra2a	transformer 2 alpha homolog (Drosophila)	chr6:49244513-49264038	1534	j	0.940166	0.933713	0.249115	0.000277317	0.0101636	0	0.0372594	0.704184
MSTRG.7304.3	223701	Mkl1	MKL (megakaryoblastic leukemia)/myocardin-like 1	chr15:81012591-81117642	3540	j	0.929767	0.975297	0.856061	0	0	0.66335	0.035387	0.699258
MSTRG.22576.3	245555	C77370	expressed sequence C77370	chrX:104080990-104200972	5140	j	0.875398	0.871091	0.961345	0	0.650704	0	0.0350918	0.68571
NM_001002786	442827	Rab44	RAB44, member RAS oncogene family	chr17:29135056-29148976	4105	=	1	1	1	0.432947	0.495247	0.0261656	0.00976254	0.68188
MSTRG.3550.6	70834	Spag9	sperm associated antigen 9	chr11:93996270-94097973	3056	j	0.827972	0.785587	0.809675	0.0132182	0.211453	0.190023	0.000471878	0.669513
NM_001287048	18741	Pitx2	paired-like homeodomain transcription factor 2, transcript variant 3	chr3:129213932-129219594	2317	=	0.493697	1	0.945214	0	0	0.444709	0.0382763	0.664734
NR_110581	320466	A230103J11Rik	RIKEN cDNA A230103J11 gene, transcript variant 1	chr8:85053160-85060460	2132	=	1	0.921247	1	0.121636	0.162867	0.644909	0.0174639	0.663945
MSTRG.22812.2	12309	S100g	S100 calcium binding protein G	chrX:162962022-162964553	407	j	0.843531	0.566013	0.9423	0	0.363221	0	0.016016	0.662874
MSTRG.21801.2	75669	Pik3r4	phosphatidylinositol 3 kinase, regulatory subunit, polypeptide 4, p150	chr9:105643246-105687361	4165	j	0.552648	0.620045	0.798124	0	0	0	0.000854144	0.656939
NM_009152	20346	Sema3a	.	chr5:13399309-13603485	6850	=	1	1	0.519758	0	0.483018	0.0703556	0.0406685	0.655461
MSTRG.19541.5	72096	Eef1akmt2	EEF1A lysine methyltransferase 2	chr7:132715591-132852647	2196	j	0.444514	0.716857	0.801253	0	0	0	0.00370348	0.654208
MSTRG.8397.3	56175	Bace2	beta-site APP-cleaving enzyme 2	chr16:97356759-97437061	1746	j	0.889715	0.927737	0.876179	0	0.0734099	0.66915	0.0376075	0.650357
NM_007440	11684	Alox12	arachidonate 12-lipoxygenase	chr11:70241457-70255370	3018	=	0.609334	0.686807	0.693032	0	0.070621	0	5.75e-05	0.639518
MSTRG.8061.1	107589	Mylk	myosin, light polypeptide kinase	chr16:34745194-35000485	5959	j	0.285524	0.879473	0.90292	0.00866432	0.0726595	0.0787884	0.0352224	0.635935
MSTRG.7382.5	72301	1810041L15Rik	RIKEN cDNA 1810041L15 gene	chr15:84384291-84441829	803	j	0.687019	0.878505	0.34679	0	0.013152	0.000976939	0.0152485	0.632728
MSTRG.13919.3	329777	Pigk	phosphatidylinositol glycan anchor biosynthesis, class K	chr3:152714119-152822651	1112	j	0.551488	0.556664	0.777977	0	0	0	0.00108814	0.62871
NM_001177605	11639	Ak4	adenylate kinase 4, transcript variant 3	chr4:101419312-101467771	4927	=	0.436718	0.67607	0.760985	0	0	0	0.00300213	0.624591
MSTRG.8137.5	207806	Usf3	upstream transcription factor family member 3	chr16:44198274-44221887	6900	j	0.184619	0.792761	0.887985	0	0	0	0.0477128	0.621788
NM_145609	78100	Msantd4	.	chr9:4383537-4386869	2737	=	0.793547	1	1	0.648535	0.143866	0.138417	0.0272689	0.62091
NM_001166583	78755	Fam122b	family with sequence similarity 122, member B, transcript variant 3	chrX:53243415-53269805	3412	=	0.519434	0.891889	0.939785	0	0	0.490114	0.0421399	0.620331
NM_001168226	56397	Morf4l2	mortality factor 4 like 2, transcript variant 3	chrX:136732948-136741352	1864	=	0.786542	0.97156	0.9682	0	0.597863	0.301505	0.0292129	0.608978
NM_024437	67528	Nudt7	nudix (nucleoside diphosphate linked moiety X)-type motif 7, transcript variant 1	chr8:114133574-114152312	1099	=	0.929644	0.985136	0.740942	0	0.184272	0.655259	0.0440389	0.605397
MSTRG.10504.5	22359	Vldlr	very low density lipoprotein receptor	chr19:27217061-27249204	2746	j	0.539562	0.752761	0.504884	0	0	0	0.00150795	0.599069
NM_001042653	70645	Oip5	Opa interacting protein 5	chr2:119609532-119618505	1557	=	0.500125	0.601779	1	0	0.196516	0.118275	0.0216298	0.595704
NM_001099313_dup1	670482	Gm11554	predicted gene 11554	chr11:99803670-99804446	777	=	1	0.531606	0.594775	0.342496	0	0	0.0329545	0.594628
NM_177137	14680	Gnal	guanine nucleotide binding protein, alpha stimulating, olfactory type, transcript variant 2	chr18:67088298-67226791	5653	=	1	0.988098	0.748322	0.53965	0.0525269	0.361899	0.0224115	0.594115
MSTRG.18728.2	78935	Saal1	serum amyloid A-like 1	chr7:46689211-46710651	1571	j	0.724137	0.910345	0.771577	0.601499	0	0.0390649	0.0436499	0.588498
MSTRG.9862.3	68857	Dtwd2	DTW domain containing 2	chr18:49728280-49729295	306	j	0.717809	0.681142	0.814832	0.129841	0	0.338869	0.00545642	0.581691
MSTRG.4410.5	79221	Hdac9	histone deacetylase 9	chr12:34373824-34528703	1924	j	0.851676	0.819018	0.694206	0	0.416344	0.223805	0.0113433	0.574917
MSTRG.7852.11	94112	Med15	mediator complex subunit 15	chr16:17652065-17722900	2146	j	0.715801	0.465011	0.534702	0	0	0	0.00156805	0.571838
MSTRG.14563.3	329908	Usp24	ubiquitin specific peptidase 24	chr4:106316367-106438981	8165	j	0.796609	0.760685	0.619318	0	0.123725	0.339175	0.00718434	0.571237
MSTRG.13499.5	102466229	Mir7225	microRNA 7225	chr3:97689880-97824462	7829	k	0.590747	0.999003	0.317866	0	0.11862	0.0793149	0.0470704	0.569894
MSTRG.16957.4	53621	Cnot4	CCR4-NOT transcription complex, subunit 4	chr6:35023006-35133689	2547	j	0.637835	0.799982	0.588719	0.0695391	0.165677	0.110134	0.00129515	0.560395
MSTRG.22804.4	194590	Reps2	RALBP1 associated Eps domain containing protein 2	chrX:162417471-162555018	1548	j	0.943216	0.376791	0.769164	0.336398	0	0.0800568	0.0465343	0.557572
NM_145428	216820	Dhrs7b	dehydrogenase/reductase (SDR family) member 7B, transcript variant 2	chr11:60830631-60858423	1553	=	0.983653	0.993804	0.694735	0	0.498696	0.510428	0.0465304	0.554356
MSTRG.14384.2	214106	4933430I17Rik	RIKEN cDNA 4933430I17 gene	chr4:62532191-62538943	440	j	0.459199	0.756686	0.445186	0	0	0	0.00550334	0.55369
NM_170598	75710	Rbm12	RNA binding motif protein 12, transcript variant 2	chr2:156094882-156111965	3720	=	0.941983	0.499707	0.922585	0	0.428438	0.279999	0.0447846	0.551946
NM_026739	68283	9530077C05Rik	RIKEN cDNA 9530077C05 gene	chr9:22411577-22444679	2157	=	0.984113	1	0.604831	0.155911	0.180232	0.602613	0.0472232	0.550063
MSTRG.7800.6	70620	Ube2v2	ubiquitin-conjugating enzyme E2 variant 2	chr16:15556314-15593712	527	j	0.43411	0.723283	0.766334	0.274477	0	0	0.016647	0.54975
NM_011884	24018	Rngtt	RNA guanylyltransferase and 5-phosphatase, transcript variant 1	chr4:33310311-33502614	4157	=	0.441682	0.834042	0.902057	0.0152947	0.123907	0.397361	0.0403853	0.547073
MSTRG.19244.3	74996	Usp47	ubiquitin specific peptidase 47	chr7:112023540-112110218	4398	j	0.8761	0.85622	0.847567	0.0250079	0.429304	0.489844	0.0202844	0.545244
MSTRG.20216.3	100037278	Fam129c	family with sequence similarity 129, member C	chr8:71592243-71600517	973	j	0.74093	0.672709	0.544409	0	0	0.349307	0.0145185	0.536247
MSTRG.5597.2	19210	Ptdss1	phosphatidylserine synthase 1	chr13:66933374-66997189	1609	j	0.5956	0.541247	0.467613	0	0	0	0.00013439	0.53482
MSTRG.7611.2	16691	Krt8	keratin 8	chr15:101996835-102004330	1668	j	0.575457	0.492897	0.528752	0.00448306	0.00314785	0.000864489	2.47e-05	0.529537
MSTRG.6603.3	12153	Bmp1	bone morphogenetic protein 1	chr14:70486695-70520087	2408	j	0.823095	0.678067	0.681527	0.509809	0.0491219	0.0398008	0.0312999	0.527986
MSTRG.2152.3	67226	Tmem19	transmembrane protein 19	chr10:115342407-115362164	1238	j	0.831276	0.255251	0.685145	0	0	0.195095	0.0466214	0.525526
MSTRG.16376.1	12589	Ift81	intraflagellar transport 81	chr5:122540371-122614518	2250	j	0.541301	0.504778	0.530395	0	0	0	1.08e-06	0.525491
NM_001105246	279653	Pcdh19	protocadherin 19, transcript variant 2	chrX:133582861-133688993	10150	=	0.578498	0.898559	0.888813	0	0.469307	0.327442	0.0398642	0.523041
NM_010876	17969	Ncf1	neutrophil cytosolic factor 1, transcript variant 2	chr5:134220259-134229625	2722	=	0.975344	0.999498	0.9727	0.11159	0.632486	0.638484	0.040598	0.521661
NM_001286203	30056	Timm9	translocase of inner mitochondrial membrane 9, transcript variant 4	chr12:71123172-71136675	883	=	0.61602	0.618363	0.713279	0	0.389532	0	0.0177878	0.519376
MSTRG.11963.5	329506	Ctdspl2	CTD (carboxy-terminal domain, RNA polymerase II, polypeptide A) small phosphatase like 2	chr2:121956466-121997850	1546	j	0.671047	0.524075	0.736129	0	0	0.376224	0.0208953	0.518342
MSTRG.18849.2	16001	Igf1r	insulin-like growth factor I receptor	chr7:67952722-68226461	4310	j	0.605283	0.698441	0.877154	0.0519949	0.150661	0.434205	0.0210746	0.514672
MSTRG.10607.5	226101	Myof	myoferlin	chr19:37899577-38043400	6671	j	0.754376	0.332095	0.582771	0	0.0292951	0.101912	0.0153582	0.512679
MSTRG.14872.9	74648	S100pbp	S100P binding protein	chr4:129150925-129189586	1137	j	0.555494	0.632723	0.508385	0	0	0.158944	0.00133355	0.512552
NM_001313765	208431	Shroom4	shroom family member 4, transcript variant 3	chrX:6577286-6637454	8207	=	0.752305	0.676162	0.958322	0.173319	0.300903	0.381014	0.00792094	0.510518
MSTRG.11657.6	56428	Mtch2	mitochondrial carrier 2	chr2:90847227-90865393	1249	j	0.880624	0.651305	0.74681	0.356803	0.366518	0.0250456	0.0173927	0.510124
MSTRG.6664.1	211253	Mtrf1	mitochondrial translational release factor 1	chr14:79397772-79432063	1791	j	0.462167	0.480548	0.587223	0	0	0	0.000197145	0.50998
MSTRG.15474.6	12491	Cd36	CD36 antigen	chr5:17783039-17849699	1954	j	0.594922	0.207252	0.798511	0	0	0.0788895	0.0444711	0.507265
MSTRG.17314.3	56284	Mrpl19	mitochondrial ribosomal protein L19	chr6:81961953-81965924	1043	j	0.688847	0.631016	0.720348	0.519075	0	0	0.0442265	0.507045
MSTRG.12266.6	72119	Tpx2	TPX2, microtubule-associated	chr2:152848057-152893741	2501	j	0.81436	0.207514	0.497457	0	0	0	0.044562	0.506444
NM_010550	100038993	Il11ra2	interleukin 11 receptor, alpha chain 2	chr4:42158116-42168604	2680	=	0.469687	0.647515	0.428483	0	0	0.0292698	0.00173993	0.505472
MSTRG.20862.3	14802	Gria4	glutamate receptor, ionotropic, AMPA4 (alpha 4)	chr9:4427011-4432838	200	j	0.233167	0.495933	0.786607	0	0	0	0.0341499	0.505236
MSTRG.12808.5	67472	Mtfr1	mitochondrial fission regulator 1	chr3:19188258-19218350	1049	j	0.698985	0.675331	0.710947	0.175658	0.0925036	0.307868	0.00137982	0.503077
NM_001110254	240041	Zfp945	zinc finger protein 945, transcript variant 1	chr17:22846697-22867134	6497	=	0.993999	1	0.986364	0.212552	0.589711	0.67058	0.0236092	0.502506
NM_029410	75736	Bcl2l12	BCL2-like 12 (proline rich)	chr7:44991222-44997579	1075	=	0.759903	0.947422	1	0.227825	0.676215	0.303747	0.0331228	0.499846
MSTRG.3930.1	66997	Psmd12	proteasome (prosome, macropain) 26S subunit, non-ATPase, 12	chr11:107479528-107497828	1601	j	0.644256	0.490611	0.719534	0.108479	0.123878	0.123384	0.00178323	0.499553
MSTRG.6988.5	67429	Nudcd1	NudC domain containing 1	chr15:44376512-44405591	1032	j	0.514206	0.377374	0.609184	0	0	0.00976303	0.00179852	0.497
MSTRG.20743.2	76454	Fbxo31	F-box protein 31	chr8:121552100-121578780	1759	j	0.594687	0.397108	0.61854	0.0477965	0.0603678	0.0188794	0.00226361	0.494431
MSTRG.18959.4	269959	Adamtsl3	ADAMTS-like 3	chr7:82566947-82598190	1795	j	0.542466	0.821136	0.557353	0	0	0.438911	0.0453977	0.494015
MSTRG.9357.4	268970	Arhgap28	Rho GTPase activating protein 28	chr17:67855341-67955730	1991	j	0.804179	0.844391	0.777874	0.341998	0.395296	0.209002	0.00109478	0.493382
NM_177620	217835	Rin3	Ras and Rab interactor 3, transcript variant 1	chr12:102283074-102390854	3865	=	0.58748	0.729408	0.82025	0.350276	0.162328	0.151721	0.00629991	0.490938
NM_001289561	93734	Mpv17l	Mpv17 transgene, kidney disease mutant-like, transcript variant 2	chr16:13940665-13949619	3357	=	0.239647	0.598964	0.627727	0	0	0	0.0173181	0.488779
MSTRG.5716.2	108138	Xrcc4	X-ray repair complementing defective repair in Chinese hamster cells 4	chr13:89849267-90089090	1163	j	0.57445	0.802684	0.440706	0	0	0.364003	0.0394775	0.484613
NM_010550_dup1	16158	Il11ra2	interleukin 11 receptor, alpha chain 2	chr4:42655275-42665763	2680	=	0.530313	0.352485	0.571517	0	0	0.00374594	0.00197874	0.483523
MSTRG.5620.5	69577	Fastkd3	FAST kinase domains 3	chr13:68582526-68592266	2416	j	0.417798	0.641474	0.737645	0	0	0.353533	0.033475	0.481128
NM_001142963_dup1	100233208	Gm10778	predicted gene 10778	chr10:81812186-81826490	4725	=	0.476077	0.498175	0.46016	0	0	0	1.69e-06	0.478137
MSTRG.22081.1	382118	Zkscan7	zinc finger with KRAB and SCAN domains 7	chr9:122888471-122895092	1165	j	0.759158	0.371898	0.302629	0	0	0	0.0281905	0.477895
MSTRG.4197.3	71276	Ccdc57	coiled-coil domain containing 57	chr11:120826726-120932794	3027	j	0.472121	0.488261	0.470202	0	0	0	1.25e-07	0.476861
MSTRG.11674.2	107986	Ddb2	damage specific DNA binding protein 2	chr2:91211796-91236959	1448	j	0.683034	0.596154	0.453135	0.174775	0.13082	0	0.00503608	0.475576
MSTRG.6992.9	319613	Sybu	syntabulin (syntaxin-interacting)	chr15:44673322-44787667	1365	j	0.323304	0.690347	0.488782	0.0127039	0.0208749	0.0427036	0.01113	0.475383
MSTRG.4601.3	263406	Plekhg3	pleckstrin homology domain containing, family G (with RhoGef domain) member 3	chr12:76533560-76576123	2440	j	0.739388	0.576035	0.409916	0	0	0.308445	0.0279896	0.472298
NM_027667	71085	Arhgap19	Rho GTPase activating protein 19, transcript variant 1	chr19:41766588-41802084	5140	=	0.780309	1	1	0.258384	0.360344	0.745828	0.0463404	0.471918
MSTRG.6016.4	246103	Atxn7	ataxin 7	chr14:14013173-14103527	2856	j	0.55725	0.409079	0.533786	0.0163203	0.0223524	0.046693	0.000550592	0.471583
MSTRG.1305.3	12490	Cd34	CD34 antigen	chr1:194938861-194960258	1986	j	0.483238	0.515876	0.671626	0.0215632	0.137711	0.0981615	0.00220261	0.471101
NM_207232	218232	Ptpdc1	protein tyrosine phosphatase domain containing 1, transcript variant 2	chr13:48577869-48625672	4413	=	1	0.653476	0.860513	0.295701	0.193532	0.614638	0.0439845	0.470039
NM_144887	228136	Zdhhc5	zinc finger, DHHC domain containing 5	chr2:84687920-84715164	4740	=	0.711105	0.75519	0.9257	0.409104	0.213627	0.383748	0.00675331	0.461839
NM_001190448	13195	Ddc	dopa decarboxylase, transcript variant 1	chr11:11814101-11898144	2018	=	0.508884	0.382689	0.858443	0	0.151842	0.226083	0.0436064	0.457364
NM_145497	225994	Nmrk1	nicotinamide riboside kinase 1	chr19:18632016-18652184	1630	=	1	0.700597	0.490477	0.165286	0.258506	0.400346	0.0489295	0.455645
MSTRG.19569.2	17314	Mgmt	O-6-methylguanine-DNA methyltransferase	chr7:136919925-136964532	319	j	0.332636	0.767176	0.555449	0.234513	0.0503042	0.00552857	0.0339806	0.454972
NM_001038625	58172	Sertad2	SERTA domain containing 2, transcript variant 2	chr11:20631977-20653023	5519	=	0.834418	0.743862	0.957182	0.161222	0.6351	0.376904	0.0391047	0.454078
NM_207277	403174	Msantd1	Myb/SANT-like DNA-binding domain containing 1, transcript variant 1	chr5:34915915-34923839	2793	=	0.759093	0.428518	0.529551	0.0347369	0.0857786	0.254113	0.0193047	0.447511
NM_030133	78586	Srbd1	S1 RNA binding domain 1	chr17:85984665-86145175	3530	=	0.833256	0.799664	0.636601	0.109781	0.409957	0.412316	0.019138	0.445822
MSTRG.18697.4	14344	Fut2	fucosyltransferase 2	chr7:45650251-45665278	1435	j	0.242764	0.445025	0.641465	0	0	0	0.0183091	0.443085
MSTRG.2844.1	73158	Larp1	La ribonucleoprotein domain family, member 1	chr11:57973287-58058846	3309	j	0.565634	0.637719	0.348061	0	0.0449291	0.17763	0.0122657	0.442952
NM_010256	14450	Gart	phosphoribosylglycinamide formyltransferase	chr16:91621397-91646972	3327	=	0.342805	0.666297	0.762374	0.108157	0.304085	0.0313541	0.0424793	0.442626
NM_001162922	353208	Zfp931	zinc finger protein 931	chr2:178066878-178078425	1779	=	0.666594	0.704522	0.812427	0.0558153	0.321677	0.47892	0.0278472	0.442377
NM_145550	230584	Yipf1	Yip1 domain family, member 1, transcript variant 1	chr4:107314363-107359823	1322	=	0.749592	0.49839	0.649086	0.177887	0.328973	0.0684445	0.0137558	0.440588
MSTRG.8007.12	13383	Dlg1	discs, large homolog 1 (Drosophila)	chr16:31664134-31871819	3107	j	0.556762	0.630069	0.590907	0	0	0.45812	0.0462462	0.439872
MSTRG.14963.2	242687	Wasf2	WAS protein family, member 2	chr4:133130633-133194666	1228	j	0.485919	0.698414	0.278143	0.0582452	0	0.085015	0.0238125	0.439739
MSTRG.16.2	319263	Pcmtd1	protein-L-isoaspartate (D-aspartate) O-methyltransferase domain containing 1	chr1:7089128-7169893	1273	j	0.576653	0.582118	0.569364	0	0	0.409328	0.0322589	0.439602
MSTRG.15884.4	100737	Dcun1d4	DCN1, defective in cullin neddylation 1, domain containing 4 (S. cerevisiae)	chr5:73491065-73557838	1023	j	0.68827	0.73303	0.587471	0.361826	0	0.333418	0.0241363	0.437842
MSTRG.6868.3	77877	6030458C11Rik	RIKEN cDNA 6030458C11 gene	chr15:12810563-12824653	1438	j	0.591552	0.438527	0.748641	0	0.158117	0.307564	0.025559	0.43768
MSTRG.2602.3	20742	Sptbn1	spectrin beta, non-erythrocytic 1	chr11:30100451-30198257	7523	j	0.723765	0.784471	0.767347	0.134988	0.573378	0.255201	0.0295842	0.437338
MSTRG.20393.3	382030	Cnep1r1	CTD nuclear envelope phosphatase 1 regulatory subunit 1	chr8:88118785-88133967	581	j	0.451916	0.464068	0.470231	0.0130933	0.0122341	0.0673008	2.23e-05	0.431196
MSTRG.15285.2	19934	Rpl22	ribosomal protein L22	chr4:152324555-152332533	639	j	0.517361	0.35821	0.618984	0	0	0.203321	0.0133671	0.430411
MSTRG.12779.3	75497	Fabp12	fatty acid binding protein 12	chr3:10245907-10301233	651	j	0.458494	0.284354	0.545616	0	0	0	0.00501751	0.429488
MSTRG.10637.2	67590	Tctn3	tectonic family member 3	chr19:40597202-40612215	2117	j	0.680566	0.371778	0.51456	0.028693	0.0361456	0.215389	0.0165715	0.428892
NM_001313760	170744	Tlr8	toll-like receptor 8, transcript variant 2	chrX:167241123-167264329	4905	=	0.794563	0.603322	0.548213	0	0.300529	0.36476	0.0340617	0.426936
MSTRG.9944.1	108123	Napg	N-ethylmaleimide sensitive fusion protein attachment protein gamma	chr18:62977916-62997109	1155	j	0.570129	0.606861	0.155853	0.0236431	0	0.0303374	0.0423036	0.426288
NM_177230	320696	Ccdc158	coiled-coil domain containing 158	chr5:92608295-92675127	3636	=	0.866696	0.497182	0.696406	0.139525	0.458561	0.192755	0.0436612	0.423148
MSTRG.8069.2	317717	Sec22a	SEC22 homolog A, vesicle trafficking protein	chr16:35313965-35349112	916	j	0.558366	0.377963	0.453572	0	0	0.125139	0.00324135	0.421587
MSTRG.13877.4	71355	Col24a1	collagen, type XXIV, alpha 1	chr3:145298752-145550799	5298	j	0.75971	0.719668	0.366517	0.195091	0.188415	0.201169	0.0282062	0.420407
NM_001243741	232196	C87436	expressed sequence C87436, transcript variant 2	chr6:86438646-86470387	3002	=	0.765075	0.703919	0.604555	0.270739	0.483855	0.0583242	0.0329988	0.42021
MSTRG.4567.3	208846	Daam1	dishevelled associated activator of morphogenesis 1	chr12:71831082-71990080	3686	j	0.656551	0.512871	0.632145	0.163811	0.178465	0.199913	0.000774109	0.419793
NM_001291190	237860	Ssh2	slingshot homolog 2 (Drosophila), transcript variant 2	chr11:77348280-77460219	9175	=	0.381468	0.593693	0.445578	0.15571	0	0.00627015	0.00656682	0.419586
MSTRG.1050.9	107652	Uap1	UDP-N-acetylglucosamine pyrophosphorylase 1	chr1:170142396-170173452	1741	j	0.428942	0.354238	0.474603	0	0	0	0.00028089	0.419261
MSTRG.20765.3	234839	Piezo1	piezo-type mechanosensitive ion channel component 1	chr8:122481952-122551313	7877	j	0.420562	0.740484	0.625123	0.091769	0.280843	0.163167	0.0184793	0.416797
MSTRG.8009.2	239827	Pigz	phosphatidylinositol glycan anchor biosynthesis, class Z	chr16:31933949-31942164	350	j	0.590943	0.485697	0.611277	0	0.257013	0.185919	0.00846738	0.414995
MSTRG.15719.7	80911	Acox3	acyl-Coenzyme A oxidase 3, pristanoyl	chr5:35583070-35609899	2320	j	0.680723	0.646767	0.453605	0.0976679	0.255584	0.185322	0.00793454	0.414174
MSTRG.3173.8	19069	Nup88	nucleoporin 88	chr11:70943188-70969948	2525	j	0.762563	0.639141	0.616988	0.16566	0.127528	0.488697	0.0286594	0.412268
NM_023873	68121	Cep70	centrosomal protein 70	chr9:99243468-99300403	2579	=	0.569454	0.228113	0.622274	0	0.0638947	0.122519	0.032911	0.411142
MSTRG.11319.4	71834	Zbtb43	zinc finger and BTB domain containing 43	chr2:33453785-33468536	1443	j	0.552522	0.503855	0.17576	0	0	0	0.0255511	0.410712
MSTRG.20142.7	234366	Gatad2a	GATA zinc finger domain containing 2A	chr8:69909798-69974152	2147	j	0.563252	0.539656	0.656666	0.431049	0.0350807	0.0645827	0.0363348	0.40962
MSTRG.10727.9	70769	Nolc1	nucleolar and coiled-body phosphoprotein 1	chr19:46078623-46084329	2335	j	0.770134	0.51757	0.544811	0.111601	0.295999	0.196695	0.0130744	0.409407
NM_029278	75416	Nop14	NOP14 nucleolar protein	chr5:34638536-34660148	2702	=	0.937071	0.888005	0.890299	0.280696	0.445544	0.761993	0.0450951	0.409047
MSTRG.5380.5	20238	Atxn1	ataxin 1	chr13:45566427-45964988	2639	j	0.548992	0.317791	0.360974	0	0	0.00270072	0.00452644	0.408352
MSTRG.1050.8	107652	Uap1	UDP-N-acetylglucosamine pyrophosphorylase 1	chr1:170142396-170173452	1690	j	0.376674	0.414683	0.423713	0	0	0	9.54e-06	0.405023
MSTRG.1117.1	98660	Atp1a2	ATPase, Na+/K+ transporting, alpha 2 polypeptide	chr1:172264481-172298005	3427	j	0.524809	0.284707	0.402734	0	0	0	0.00431364	0.404083
NM_001289559	215494	Pomgnt2	protein O-linked mannose beta 1,4-N-acetylglucosaminyltransferase 2, transcript variant 3	chr9:121981606-121996026	2426	=	0.373515	0.426802	0.404458	8.44e-05	0	0	1.3e-05	0.401563
MSTRG.11057.8	77683	Ehmt1	euchromatic histone methyltransferase 1	chr2:24824881-24884341	1949	j	0.459289	0.546301	0.444982	0.0544986	0.0815573	0.119812	0.000417851	0.398235
MSTRG.2558.5	73873	Fam161a	family with sequence similarity 161, member A	chr11:23013569-23021667	1617	j	0.664535	0.772382	0.449768	0.230359	0.256834	0.20722	0.0143268	0.397424
MSTRG.13648.3	99512	Wdr47	WD repeat domain 47	chr3:108614216-108644703	2750	j	0.355155	0.586578	0.564826	0.0390294	0.018176	0.257206	0.0201132	0.397383
MSTRG.16640.2	50878	Stag3	stromal antigen 3	chr5:138280537-138296934	1313	j	0.375888	0.414984	0.493438	0	0	0.0970797	0.0011202	0.395743
NM_001113208	17968	Ncam2	neural cell adhesion molecule 2, transcript variant 1	chr16:81200697-81624287	3565	=	0.637664	0.551662	0.778725	0.122449	0.298425	0.362875	0.0155905	0.394768
NM_178242	231861	Tnrc18	trinucleotide repeat containing 18, transcript variant B	chr5:142754794-142817387	6207	=	0.467084	0.385705	0.503926	0.0913341	0.0669335	0.0145145	0.000691119	0.394644
NM_172641	226245	Plekhs1	pleckstrin homology domain containing, family S member 1, transcript variant 1	chr19:56461637-56486729	2385	=	0.551936	0.273943	0.612358	0.0894877	0.12209	0.0458597	0.0209246	0.3936
MSTRG.8886.2	240064	Zfp799	zinc finger protein 799	chr17:32820715-32830226	717	j	0.822183	0.848748	0.758765	0.278389	0.444956	0.526211	0.00715661	0.39338
NM_153389	231287	Atp10d	Mus musculus ATPase, class V, type 10D (Atp10d), transcript variant 1, coding	chr5:72203343-72298758	6021	=	0.386262	0.598161	0.561974	0	0	0.370896	0.0487548	0.391833
MSTRG.3360.3	16706	Ksr1	kinase suppressor of ras 1	chr11:79016061-79146223	2732	j	0.400637	0.54422	0.43763	0.0737454	0.0268718	0.107441	0.00132784	0.391476
MSTRG.12173.1	74528	Mgme1	mitochondrial genome maintainance exonuclease 1	chr2:144270870-144279865	1383	j	0.580112	0.411861	0.513574	0	0	0.338257	0.0339962	0.389097
MSTRG.3546.2	103537	Mbtd1	mbt domain containing 1	chr11:93885861-93943976	2223	j	0.448923	0.294524	0.585076	0.162621	0	0	0.0176949	0.388634
NM_198710	19027	Sypl	synaptophysin-like protein, transcript variant 2	chr12:32954186-32979502	4615	=	0.7015	0.427603	0.720207	0.303482	0.21517	0.165935	0.0194764	0.388241
MSTRG.12933.3	72175	Mfsd8	major facilitator superfamily domain containing 8	chr3:40812025-40846854	1811	j	0.601035	0.636568	0.367109	0.106662	0	0.333987	0.0403486	0.388022
MSTRG.20516.2	382053	Ces3a	carboxylesterase 3A	chr8:105048599-105052006	1180	j	0.509482	0.227368	0.426699	0	0	0	0.00978891	0.38785
MSTRG.13978.2	320790	Chd7	chromodomain helicase DNA binding protein 7	chr4:8690462-8866782	9580	j	0.691007	0.616532	0.60714	0	0.367579	0.388573	0.0401302	0.386175
NM_001163752	74666	4930432K21Rik	RIKEN cDNA 4930432K21 gene, transcript variant 2	chr8:84148038-84172597	2389	=	0.374052	0.512168	0.62503	0	0.236312	0.123983	0.0182849	0.383652
MSTRG.15708.4	68294	Mfsd10	major facilitator superfamily domain containing 10	chr5:34633814-34637042	1742	j	0.661481	0.571003	0.796906	0.366108	0.325696	0.189168	0.0106628	0.382806
NM_178755	271813	Agbl2	ATP/GTP binding protein-like 2	chr2:90782744-90816231	3462	=	1	0.955631	1	0.386517	0.746988	0.674111	0.0261364	0.382672
MSTRG.7654.2	29813	Zfp385a	zinc finger protein 385A	chr15:103314963-103321132	1194	j	0.268125	0.301187	0.649329	0	0.0726365	0	0.0371871	0.382002
MSTRG.1017.4	74106	Dcaf6	DDB1 and CUL4 associated factor 6	chr1:165329893-165460255	2695	j	0.559511	0.340809	0.57887	0	0.337116	0	0.0486932	0.380691
MSTRG.8952.2	14961	H2-Ab1	histocompatibility 2, class II antigen A, beta 1	chr17:34264861-34269398	1199	j	0.527424	0.621868	0.457557	0.0317262	0.118822	0.320746	0.0180785	0.378519
NM_011988	26568	Slc27a3	solute carrier family 27 (fatty acid transporter), member 3, transcript variant 1	chr3:90385233-90389938	2276	=	0.419148	0.62722	0.540253	0	0.077578	0.376087	0.0434541	0.377652
NM_025697	66674	Spryd7	SPRY domain containing 7, transcript variant 1	chr14:61531851-61556886	4144	=	0.787293	0.610384	0.696345	0.422621	0.115724	0.430928	0.0315825	0.374916
NM_016985	53332	Mtmr1	myotubularin related protein 1, transcript variant 1	chrX:71364760-71419196	4634	=	0.705509	0.507695	0.584356	0.152239	0.234537	0.28672	0.00576382	0.374688
NM_028430	73075	Ppil6	peptidylprolyl isomerase (cyclophilin)-like 6	chr10:41490439-41514288	1070	=	0.196114	0.44676	0.561996	0.0103543	0.00711941	0.0684649	0.0273784	0.372977
NM_016895	11637	Ak2	adenylate kinase 2, transcript variant 2	chr4:128993224-129011529	1781	=	0.694675	0.563661	0.70307	0.238619	0.491098	0.121326	0.0350189	0.370121
MSTRG.604.5	110611	Hdlbp	high density lipoprotein (HDL) binding protein	chr1:93408064-93478803	4062	j	0.669043	0.66419	0.528834	0.163177	0.480349	0.11558	0.0407264	0.367654
NM_172715	231510	Agpat9	1-acylglycerol-3-phosphate O-acyltransferase 9	chr5:100846229-100899102	2877	=	1	1	0.888622	0.399692	0.772552	0.616231	0.0326397	0.366716
MSTRG.19294.1	101565	Ccp110	centriolar coiled coil protein 110	chr7:118712611-118735461	3365	j	0.55048	0.609192	0.76198	0.206022	0.205997	0.41701	0.0182062	0.364208
NM_001177625	13605	Ect2	ect2 oncogene, transcript variant 2	chr3:27097222-27153854	3986	=	0.500578	0.319915	0.28248	0.0101255	0.000464688	0	0.00568701	0.364128
MSTRG.3186.3	327958	Pitpnm3	PITPNM family member 3	chr11:72070230-72135782	1261	j	0.174693	0.306405	0.609331	0	0	0	0.0475953	0.363476
MSTRG.20172.3	76900	Ssbp4	single stranded DNA binding protein 4	chr8:70597580-70608312	1711	j	0.365498	0.670913	0.59428	0.181074	0.194471	0.164952	0.0169008	0.363398
NM_172581	217705	Fam161b	family with sequence similarity 161, member B	chr12:84345317-84361821	3357	=	0.779304	0.62153	0.81904	0.199023	0.414567	0.520795	0.0321674	0.36183
MSTRG.3142.7	216869	Arrb2	arrestin, beta 2	chr11:70435969-70440644	1815	j	0.698817	0.533502	0.57991	0.188377	0.330782	0.208484	0.00551326	0.361529
MSTRG.16168.5	75560	Ep400	E1A binding protein p400	chr5:110665827-110770117	9079	j	0.48043	0.297003	0.310647	0.00542236	0	0	0.00362368	0.360886
MSTRG.5173.2	22758	Zscan12	zinc finger and SCAN domain containing 12	chr13:21362944-21369695	1990	j	0.371687	0.462361	0.561573	0	0.00416655	0.308923	0.0359003	0.360844
MSTRG.20397.5	11513	Adcy7	adenylate cyclase 7	chr8:88295596-88329918	5962	j	0.241776	0.535098	0.326041	0	0.0259499	0	0.0148881	0.358989
MSTRG.15001.3	100163	Pafah2	platelet-activating factor acetylhydrolase 2	chr4:134396390-134425689	1303	j	0.56649	0.375815	0.557177	0	0.322462	0.101034	0.0343345	0.358662
NM_001047435	56513	Pard6a	par-6 family cell polarity regulator alpha, transcript variant 2	chr8:105701647-105703494	1264	=	0.435994	0.467396	0.512318	0	0	0.339742	0.0359371	0.358655
MSTRG.9222.4	56738	Mocs1	molybdenum cofactor synthesis 1	chr17:49428371-49455430	2688	j	0.21675	0.465168	0.402246	0	0	0.0195372	0.00902906	0.354876
NM_027949	71838	Phf7	PHD finger protein 7	chr14:31237696-31251218	1984	=	0.698727	0.555739	0.650926	0.296864	0.150282	0.395079	0.0127488	0.354389
MSTRG.21093.3	13663	Ei24	etoposide induced 2.4 mRNA	chr9:36779865-36797347	1751	j	0.884925	0.923554	0.909525	0.504326	0.653772	0.506695	0.00228268	0.35107
MSTRG.11144.5	227648	Sec16a	SEC16 homolog A, endoplasmic reticulum export factor	chr2:26410746-26439713	4232	j	0.52833	0.513187	0.424201	0	0.06039	0.354771	0.0375212	0.350186
NM_145522	227746	Rabepk	Rab9 effector protein with kelch motifs	chr2:34778666-34799912	1858	=	0.430707	0.313357	0.614663	0	0.280381	0.03831	0.0490987	0.346679
MSTRG.1334.3	18537	Pcmt1	protein-L-isoaspartate (D-aspartate) O-methyltransferase 1	chr10:7648629-7663175	241	j	0.255558	0.304352	0.519508	0	0	0.0462453	0.0140017	0.344391
NM_145374	252875	Mios	missing oocyte, meiosis regulator, homolog (Drosophila)	chr6:8209227-8236273	3704	=	0.566818	0.64119	0.756174	0.387189	0.440528	0.103423	0.04357	0.344347
MSTRG.20040.3	102141	Snx25	sorting nexin 25	chr8:46033626-46124146	2667	j	0.209552	0.442357	0.379455	0	0	0	0.00779228	0.343788
MSTRG.20180.2	234384	Mpv17l2	MPV17 mitochondrial membrane protein-like 2	chr8:70758802-70760911	833	j	0.290007	0.513096	0.39993	0	0.126248	0.0568905	0.0100889	0.339965
MSTRG.16512.10	14886	Gtf2i	general transcription factor II I	chr5:134242869-134314489	2974	j	0.632584	0.625883	0.592015	0.135485	0.24015	0.459969	0.0247189	0.338293
MSTRG.4562.2	238247	Arid4a	AT rich interactive domain 4A (RBP1-like)	chr12:71017039-71097735	4102	j	0.541833	0.205758	0.397122	0.0329827	0.051666	0.048582	0.0258628	0.337161
NM_010589	16453	Jak3	Janus kinase 3, transcript variant 1	chr8:71676383-71690577	3934	=	0.135569	0.450901	0.432635	0.000773766	0.0043484	0.00358204	0.0300676	0.3368
MSTRG.21833.4	102626	Mapkapk3	mitogen-activated protein kinase-activated protein kinase 3	chr9:107256163-107258953	519	j	0.308212	0.490774	0.310528	0.0246813	0.0537213	0.0208955	0.00536874	0.336739
MSTRG.2851.3	216767	Mrpl22	mitochondrial ribosomal protein L22	chr11:58176082-58189030	1490	j	0.5436	0.196631	0.326585	0.0503111	0	0.00754356	0.0303866	0.33632
NM_138743	68936	Smim11	small integral membrane protein 11	chr16:92301303-92313041	500	=	1	1	1	0.7248	0.714063	0.559917	0.0033099	0.33374
MSTRG.12511.4	98999	Znfx1	zinc finger, NFX1-type containing 1	chr2:167036703-167058332	5751	j	0.447227	0.457995	0.48667	0.238859	0	0.152546	0.00924422	0.333496
NM_001307934	78284	Creb3l4	cAMP responsive element binding protein 3-like 4, transcript variant 2	chr3:90237498-90243143	1476	=	0.433082	0.440758	0.250881	0.0438819	0.0398285	0.040536	0.00579467	0.333492
MSTRG.7985.6	67501	Ccdc50	coiled-coil domain containing 50	chr16:27389002-27446380	1159	j	0.609891	0.634429	0.545564	0.302696	0.248955	0.242593	0.000526958	0.33188
MSTRG.18827.2	68981	Snrpa1	small nuclear ribonucleoprotein polypeptide A	chr7:66060484-66074587	1022	j	0.315764	0.539009	0.459374	0	0.23086	0.088993	0.0241019	0.331431
MSTRG.17703.1	67602	Necap1	NECAP endocytosis associated 1	chr6:122874557-122887520	890	j	0.669358	0.509855	0.306738	0.25957	0.161294	0.0781604	0.0485856	0.328976
MSTRG.7803.3	19090	Prkdc	protein kinase, DNA activated, catalytic polypeptide	chr16:15637872-15790763	8900	j	0.487404	0.254253	0.300204	0	0.00677688	0.0539942	0.0111459	0.32703
MSTRG.14727.6	80509	Med8	mediator complex subunit 8	chr4:118411463-118414882	1058	j	0.277327	0.370452	0.381567	0.0374454	0	0.0157991	0.000727647	0.325367
MSTRG.11517.2	75051	Ccdc173	coiled-coil domain containing 173	chr2:69758249-69789486	1346	j	0.87164	0.846231	0.820195	0.617618	0.401586	0.55208	0.00799436	0.32226
MSTRG.15862.4	231279	Guf1	GUF1 homolog, GTPase	chr5:69556968-69571766	2177	j	0.437983	0.379328	0.517983	0.0728949	0	0.296717	0.030272	0.321894
MSTRG.15480.7	242860	Rsbn1l	round spermatid basic protein 1-like	chr5:20896081-20951791	2323	j	0.378204	0.417095	0.332731	0	0	0.16394	0.00580517	0.321363
MSTRG.42.2	72265	Tram1	translocating chain-associating membrane protein 1	chr1:13566189-13582529	1201	j	0.433642	0.35363	0.587585	0	0.226489	0.188705	0.0310411	0.319888
MSTRG.12374.2	19650	Rbl1	retinoblastoma-like 1 (p107)	chr2:157147357-157199601	3327	j	0.367322	0.368097	0.552471	0	0.145252	0.189148	0.0193911	0.31783
MSTRG.8594.3	73229	3110052M02Rik	RIKEN cDNA 3110052M02 gene	chr17:21652172-21660153	680	j	0.452178	0.516141	0.273304	0.043239	0.0363282	0.208965	0.0259834	0.317697
MSTRG.8336.1	20658	Son	Son DNA binding protein	chr16:91647824-91678295	7442	j	0.397981	0.396192	0.406945	0.144544	0.0783903	0.0259621	0.000772673	0.317407
NM_007675	26366	Ceacam10	carcinoembryonic antigen-related cell adhesion molecule 10	chr7:24777204-24784655	1049	=	0.542128	0.676044	0.846857	0.351595	0.390144	0.374625	0.0236405	0.316222
MSTRG.5044.8	217935	Wdr60	WD repeat domain 60	chr12:116218585-116256329	2338	j	0.459549	0.191315	0.36739	0.0649047	0.00496373	0.00943279	0.0180948	0.312984
MSTRG.3164.7	216874	Camta2	calmodulin binding transcription activator 2	chr11:70669704-70687963	4199	j	0.135098	0.476593	0.346061	0	0	0.0189511	0.0348777	0.312934
MSTRG.5858.7	108154	Adamts6	a disintegrin-like and metallopeptidase (reprolysin type) with thrombospondin type 1 motif, 6	chr13:104294620-104493797	3452	j	0.506872	0.386989	0.245354	0	0	0.202961	0.0370528	0.312085
NM_146064	223920	Soat2	sterol O-acyltransferase 2	chr15:102150575-102163436	2126	=	0.555924	0.585195	0.363204	0.172347	0.0549638	0.342587	0.0457031	0.311475
MSTRG.7276.4	80287	Apobec3	apolipoprotein B mRNA editing enzyme, catalytic polypeptide 3	chr15:79892413-79907418	1196	j	0.292235	0.531373	0.409975	0.0373807	0.0767092	0.186561	0.0193911	0.310977
MSTRG.616.2	21915	Dtymk	deoxythymidylate kinase	chr1:93792718-93798902	642	j	0.298113	0.32527	0.31601	0	0.00761321	0	3.14e-06	0.310593
NM_001093775	17933	Myt1l	myelin transcription factor 1-like, transcript variant 1	chr12:29528384-29923209	7198	=	1	0.803923	1	0.548182	0.682018	0.642248	0.0153391	0.310492
MSTRG.18840.9	17258	Mef2a	myocyte enhancer factor 2A	chr7:67251645-67372858	1226	j	0.340555	0.4189	0.401218	0.100553	0.0779797	0.0557804	0.000334323	0.308786
MSTRG.6616.1	19645	Rb1	retinoblastoma 1	chr14:73194162-73325791	3352	j	0.430095	0.401232	0.252478	0	0.126766	0.0320758	0.00996819	0.308321
NM_001001798	320940	Atp11c	ATPase, class VI, type 11C, transcript variant 2	chrX:60223290-60403981	5942	=	0.596616	0.53227	0.457437	0.405149	0.108654	0.148609	0.0383082	0.30797
MSTRG.13885.3	68279	Mcoln2	mucolipin 2	chr3:146150289-146183793	1401	j	0.963409	0.842329	0.82556	0.533067	0.456121	0.722215	0.0272907	0.306632
MSTRG.5682.1	72371	2210408I21Rik	RIKEN cDNA 2210408I21 gene	chr13:77135536-77316658	2907	j	0.297319	0.366423	0.391514	0	0.01067	0.128709	0.00362494	0.305292
MSTRG.20360.8	170833	Hook2	hook microtubule tethering protein 2	chr8:84993902-85003079	1814	j	0.48793	0.29341	0.516144	0.228485	0.052532	0.101514	0.0251995	0.304984
NM_001347313	194388	Tet3	Mus musculus tet methylcytosine dioxygenase 3 (Tet3), transcript variant 1	chr6:83362374-83456392	11612	=	0.387379	0.288776	0.344188	0.0221645	0.0836383	0	0.00130348	0.304847
NM_027089	67753	Eqtn	equatorin, sperm acrosome associated, transcript variant 1	chr4:94907267-94928843	1287	=	1	1	1	0.601182	0.894559	0.590855	0.0377249	0.304468
MSTRG.8573.5	387235	Mir125a	microRNA 125a	chr17:17830812-17839071	1335	k	0.28955	0.493414	0.339823	0	0	0.214907	0.032609	0.302626
MSTRG.17322.3	16950	Loxl3	lysyl oxidase-like 3	chr6:83034254-83050969	2534	j	0.760758	0.63114	0.87433	0.338717	0.598376	0.423606	0.0437933	0.301843
NM_001272090	71767	Tysnd1	trypsin domain containing 1, transcript variant 2	chr10:61695514-61702773	2245	=	0.307694	0.33254	0.385368	0	0	0.120665	0.00286188	0.301646
NM_001164191	17772	Mtm1	X-linked myotubular myopathy gene 1, transcript variant 2	chrX:71215006-71315295	3379	=	0.472579	0.666888	0.618023	0.300627	0.241232	0.313484	0.00855467	0.300716
MSTRG.20263.5	110784	Nr3c2	nuclear receptor subfamily 3, group C, member 2	chr8:76902355-77242589	3221	j	0.345879	0.278147	0.449324	0.170871	0.00194633	0.000219906	0.016377	0.300104
NM_133878	100088	Rcc1	regulator of chromosome condensation 1, transcript variant 2	chr4:132331919-132345750	2288	=	0.571038	0.836193	0.578658	0.252661	0.439014	0.395015	0.0445625	0.299733
NM_172051	319880	Tmcc3	transmembrane and coiled coil domains 3, transcript variant 1	chr10:94514857-94590954	5528	=	0.780889	0.838841	0.82213	0.523576	0.424011	0.603116	0.00554032	0.297052
MSTRG.15526.4	18127	Nos3	nitric oxide synthase 3, endothelial cell	chr5:24366680-24384067	3692	j	0.348215	0.623088	0.554237	0.149913	0.14966	0.335985	0.045386	0.296661
MSTRG.8053.6	77446	Heg1	heart development protein with EGF-like domains 1	chr16:33725272-33731832	1924	j	0.387508	0.421091	0.158899	0.00805914	0.0541011	0.0163006	0.0238948	0.296346
NM_001164080	21853	Timeless	timeless circadian clock 1, transcript variant 3	chr10:128232063-128252941	4456	=	0.363214	0.602521	0.426518	0.162459	0.228527	0.118711	0.0198926	0.294185
NM_026347	67732	Iah1	isoamyl acetate-hydrolyzing esterase 1 homolog	chr12:21316392-21323607	926	=	0.398732	0.244339	0.448813	0.0626585	0.134193	0.0127362	0.0142913	0.294099
NM_027192	69737	Ttl	tubulin tyrosine ligase	chr2:129065947-129096283	4562	=	0.473791	0.377919	0.609348	0.0578538	0.194627	0.328198	0.0463663	0.29346
NM_025617	66526	Tceanc2	transcription elongation factor A (SII) N-terminal and central domain containing 2	chr4:107134162-107178366	6243	=	0.788135	0.93777	0.996264	0.691528	0.57407	0.576347	0.01595	0.293408
NM_001199284	215113	Slc43a2	solute carrier family 43, member 2, transcript variant 2	chr11:75531694-75577572	6929	=	0.374467	0.302675	0.521614	0	0.152279	0.168474	0.025121	0.292667
MSTRG.2135.5	237542	Osbpl8	oxysterol binding protein-like 8	chr10:111248517-111286291	2008	j	0.33686	0.283636	0.420848	0	0.0049034	0.159447	0.0113378	0.292332
MSTRG.20714.2	71839	Osgin1	oxidative stress induced growth inhibitor 1	chr8:119441249-119445956	1759	j	0.353103	0.461783	0.341271	0	0.109617	0.170382	0.00971059	0.292053
NM_029773	76857	Spopl	speckle-type POZ protein-like, transcript variant 1	chr2:23510054-23572104	2761	=	0.388106	0.287455	0.296891	0	0	0.104923	0.00367156	0.289177
MSTRG.6441.4	654795	Sdr39u1	short chain dehydrogenase/reductase family 39U, member 1	chr14:55897399-55900078	1213	j	0.425067	0.265933	0.174997	0	0	0	0.0168169	0.288665
MSTRG.12075.3	67134	Nop56	NOP56 ribonucleoprotein	chr2:130274426-130279259	1910	j	0.465806	0.290853	0.390014	0.0758143	0.0842493	0.121492	0.00537631	0.288373
MSTRG.8434.6	224454	Zdhhc14	zinc finger, DHHC domain containing 14	chr17:5714813-5741182	688	j	0.378298	0.170892	0.411621	0	0.0226597	0.0783932	0.0220487	0.286586
NM_001301232	11891	Rab27a	RAB27A, member RAS oncogene family, transcript variant 3	chr9:73064148-73097614	3090	=	0.378417	0.360996	0.329976	0	0.00765923	0.202927	0.0135185	0.286268
NM_001310597	68957	Paqr6	progestin and adipoQ receptor family member VI, transcript variant 2	chr3:88364589-88368541	1340	=	0.41257	0.352215	0.499945	0.181041	0	0.231819	0.0261414	0.283957
NR_028486	73598	1700001O22Rik	RIKEN cDNA 1700001O22 gene, transcript variant 2	chr2:30795563-30803664	993	=	0.290858	0.462763	0.17412	0	0	0.0770588	0.0318496	0.283561
MSTRG.5852.3	75805	Nln	neurolysin (metallopeptidase M3 family)	chr13:104048601-104109602	1502	j	0.19231	0.355001	0.302717	0	0	0	0.00410668	0.283343
MSTRG.14314.3	230233	Ikbkap	inhibitor of kappa light polypeptide enhancer in B cells, kinase complex-associated protein	chr4:56751473-56802286	4656	j	0.498878	0.43745	0.46418	0.0910656	0.131956	0.329757	0.0203467	0.282577
NM_001037863	320940	Atp11c	ATPase, class VI, type 11C, transcript variant 1	chrX:60223290-60403981	6047	=	0.245076	0.399373	0.407493	0.0659066	0.0618652	0.077783	0.00601435	0.282129
MSTRG.567.5	12835	Col6a3	collagen, type VI, alpha 3	chr1:90767465-90798303	4461	j	0.379237	0.230814	0.399406	0	0.0264001	0.139794	0.014663	0.281088
NM_175550	108011	Ap4e1	adaptor-related protein complex AP-4, epsilon 1	chr2:127008711-127069814	6524	=	0.399389	0.385113	0.502004	0.211971	0.21884	0.0187852	0.0206583	0.27897
NM_001113461	21682	Tec	tec protein tyrosine kinase, transcript variant 3	chr5:72755718-72868448	2595	=	0.292699	0.328901	0.222372	0.00749511	0	0	0.00088565	0.278826
MSTRG.10493.3	226043	Cbwd1	COBW domain containing 1	chr19:24920534-24961609	1412	j	0.740595	0.754218	0.689045	0.485608	0.596083	0.266419	0.0479659	0.278583
MSTRG.13385.3	70737	Cgn	cingulin	chr3:94761283-94786480	3832	j	0.593418	0.359288	0.558911	0.175673	0.230772	0.27213	0.0237216	0.27768
NM_023311	67180	Yipf5	Yip1 domain family, member 5	chr18:40204865-40219399	2329	=	0.504537	0.433717	0.509815	0.258829	0.337474	0.0189466	0.0484523	0.277606
NM_177394	338371	Endov	endonuclease V, transcript variant 2	chr11:119491620-119511465	5164	=	0.603879	0.480678	0.518495	0.107232	0.293942	0.370972	0.0326803	0.276969
MSTRG.21073.5	235169	Foxred1	FAD-dependent oxidoreductase domain containing 1	chr9:35204691-35211055	1987	j	0.413929	0.0904118	0.347701	0.000112446	0.0010877	0.0233287	0.0494474	0.275838
NM_181405	108657	Rnpepl1	arginyl aminopeptidase (aminopeptidase B)-like 1	chr1:92910825-92920585	3039	=	0.671892	0.489066	0.441914	0.333078	0.228396	0.214509	0.0256469	0.275629
NM_001134459	243548	Prickle2	prickle planar cell polarity protein 2, transcript variant 3	chr6:92370892-92534861	7878	=	0.460809	0.400808	0.283989	0.181025	0.0830374	0.0791221	0.0122971	0.267474
MSTRG.742.10	320718	Slc26a9	solute carrier family 26, member 9	chr1:131744034-131769564	2753	j	0.420733	0.35152	0.244093	0.0744797	0.143644	0.00276432	0.0155271	0.265153
MSTRG.20327.2	212139	Cc2d1a	coiled-coil and C2 domain containing 1A	chr8:84133047-84147753	3238	j	0.868539	0.864437	0.763111	0.477514	0.539327	0.68712	0.0205892	0.264042
MSTRG.17510.11	108655	Foxp1	forkhead box P1	chr6:98941379-99173386	2052	j	0.610467	0.64312	0.645503	0.481993	0.248306	0.378068	0.0183679	0.263574
NM_181316	319845	Bbs9	Bardet-Biedl syndrome 9 (human), transcript variant 2	chr9:22475715-22888280	3382	=	0.344888	0.612476	0.419872	0.143965	0.171316	0.273972	0.0418884	0.262661
NM_033571	94244	Fkbp6	FK506 binding protein 6, transcript variant 1	chr5:135291704-135350044	1447	=	0.18061	0.191049	0.412887	0	0	0	0.0259938	0.261515
MSTRG.8331.2	15980	Ifngr2	interferon gamma receptor 2	chr16:91547134-91563057	947	j	0.179452	0.404069	0.199066	0	0	0	0.0221241	0.260862
MSTRG.21369.2	102414	Clk3	CDC-like kinase 3	chr9:57750858-57765602	1992	j	0.377991	0.238761	0.287564	0	0	0.125874	0.0113829	0.259481
NM_001290628	245944	Vps54	VPS54 GARP complex subunit, transcript variant 2	chr11:21239032-21321133	4533	=	0.546944	0.369312	0.357486	0.167999	0.151441	0.176933	0.0137217	0.259123
MSTRG.15743.6	71116	Stx18	syntaxin 18	chr5:38039261-38136471	1242	j	0.297141	0.457642	0.190221	0.0085079	0.0842007	0.0761526	0.0335077	0.258715
NM_027373	70292	Afap1	actin filament associated protein 1	chr5:35893319-36003922	6617	=	0.468063	0.491632	0.32539	0.059145	0.14349	0.308343	0.0452142	0.258035
NM_001159883	56812	Dnajb2	DnaJ heat shock protein family (Hsp40) member B2, transcript variant 3	chr1:75236423-75245692	3053	=	0.291042	0.438769	0.323042	0.135148	0.0811772	0.0635416	0.00662097	0.257662
NM_010247	14375	Xrcc6	X-ray repair complementing defective repair in Chinese hamster cells 6	chr15:82016369-82040084	2113	=	0.419918	0.59549	0.434796	0.0883684	0.302165	0.287194	0.0443112	0.257492
NM_001039647	634650	Gbp11	Mus musculus guanylate binding protein 11 (Gbp11), transcript variant 1	chr5:105323026-105346472	2708	=	0.310578	0.30474	0.249505	0	0	0.0974188	0.00250152	0.255801
MSTRG.13004.2	17112	Tm4sf1	transmembrane 4 superfamily member 1	chr3:57292707-57294880	665	j	0.372916	0.486579	0.522708	0.194488	0.0934444	0.329541	0.0358388	0.25491
MSTRG.1964.7	67933	Hcfc2	host cell factor C2	chr10:82711775-82739341	1501	j	0.368141	0.392489	0.126788	0.0233622	0.0336642	0.0698145	0.0420002	0.253526
MSTRG.6695.4	72662	Dis3	DIS3 homolog, exosome endoribonuclease and 3-5 exoribonuclease	chr14:99077323-99099757	3088	j	0.453024	0.245976	0.204432	0.0509988	0.0293434	0.0642883	0.0310383	0.252934
NM_001166457	210766	Brcc3	BRCA1/BRCA2-containing complex, subunit 3, transcript variant 1	chrX:75416628-75454001	4310	=	0.29537	0.376577	0.448955	0	0.189453	0.178624	0.0296011	0.250942
MSTRG.13579.3	56543	Kcnd3	potassium voltage-gated channel, Shal-related family, member 3	chr3:105458816-105554426	1285	j	0.329003	0.374468	0.204549	0	0	0.159522	0.0274509	0.249499
NM_028013	71946	Endod1	endonuclease domain containing 1	chr9:14353990-14381242	4470	=	1	0.998297	0.834959	0.717054	0.780091	0.587976	0.0338888	0.249378
NM_001081068	78913	Ltn1	listerin E3 ubiquitin protein ligase 1	chr16:87376651-87432606	7737	=	0.505624	0.286247	0.400241	0.12417	0.108754	0.211348	0.0245862	0.24928
NM_175482	235323	Usp28	ubiquitin specific peptidase 28	chr9:48985385-49042517	4220	=	0.876374	0.858643	0.798993	0.617644	0.690912	0.480157	0.019762	0.248432
MSTRG.15914.3	231326	Aasdh	aminoadipate-semialdehyde dehydrogenase	chr5:76876002-76904325	3563	j	0.274606	0.24395	0.254998	0.0295356	0	0	4.89e-05	0.248006
MSTRG.2264.3	20852	Stat6	signal transducer and activator of transcription 6	chr10:127643010-127660179	2914	j	0.368448	0.356804	0.119554	0.0358319	0	0.0656744	0.0409461	0.247766
MSTRG.18709.2	54200	Sult2b1	sulfotransferase family, cytosolic, 2B, member 1	chr7:45733538-45759517	1054	j	0.671991	0.64089	0.509624	0.38874	0.262697	0.431139	0.0254411	0.246643
MSTRG.5398.3	218215	Rnf144b	ring finger protein 144B	chr13:47243618-47244603	307	j	0.169185	0.384569	0.322952	0	0.1382	0	0.0355149	0.246169
MSTRG.13495.3	77578	Bcl9	B cell CLL/lymphoma 9	chr3:97204676-97216525	4400	j	0.377719	0.543432	0.488437	0.100189	0.226565	0.346871	0.0467327	0.245321
NM_001302934	23917	Impdh1	inosine 5-phosphate dehydrogenase 1, transcript variant 2	chr6:29200437-29216364	2600	=	0.317938	0.373223	0.294909	0	0.119294	0.138345	0.00780619	0.242811
NM_001172146	231872	Aimp2	aminoacyl tRNA synthetase complex-interacting multifunctional protein 2, transcript variant 1	chr5:143902704-143909839	1185	=	0.808597	0.710642	0.632494	0.348164	0.520729	0.556033	0.0417398	0.242269
MSTRG.20535.1	66320	Tmem208	transmembrane protein 208	chr8:105326364-105334927	1054	j	0.257527	0.408055	0.480295	0.0888417	0.0837345	0.25167	0.0484967	0.240544
MSTRG.14832.3	76850	Ago4	argonaute RISC catalytic subunit 4	chr4:126493131-126512258	1820	j	0.481547	0.399517	0.371829	0.133733	0.220215	0.183772	0.00451008	0.238391
MSTRG.8059.4	545156	Kalrn	kalirin, RhoGEF kinase	chr16:34006793-34009589	797	j	0.359899	0.183776	0.23812	0.0402884	0.0280598	0	0.0112297	0.237816
MSTRG.19842.3	69957	Cdc16	CDC16 cell division cycle 16	chr8:13760356-13769731	1114	j	0.12767	0.376934	0.310852	0	0.0182166	0.0858745	0.0398818	0.237121
MSTRG.4045.2	15081	H3f3b	H3 histone, family 3B	chr11:116023304-116024490	725	j	0.467869	0.654783	0.607648	0.297914	0.317897	0.403216	0.0215483	0.237091
NM_001110305	50868	Keap1	kelch-like ECH-associated protein 1, transcript variant 2	chr9:21229730-21239332	3434	=	0.323776	0.259368	0.230512	0.00342579	0.0968357	0.00262611	0.00473172	0.236923
NM_001045489	17304	Mfge8	milk fat globule-EGF factor 8 protein, transcript variant 2	chr7:79133768-79149060	2015	=	0.826841	0.703572	0.681337	0.48356	0.524756	0.493576	0.00726774	0.23662
NM_001136082	21853	Timeless	timeless circadian clock 1, transcript variant 1	chr10:128232063-128252941	4456	=	0.340287	0.397479	0.28778	0.103226	0.150595	0.064052	0.00427579	0.235891
MSTRG.21887.3	102791	Tcta	T cell leukemia translocation altered gene	chr9:108304076-108305965	818	j	0.5922	0.57649	0.552674	0.251768	0.353348	0.409277	0.00770605	0.235657
NM_053072	13998	Fgd6	FYVE, RhoGEF and PH domain containing 6	chr10:94036001-94145339	8044	=	0.839803	0.986835	0.86758	0.637662	0.71985	0.63221	0.011615	0.234832
MSTRG.6408.5	28199	Dcaf11	DDB1 and CUL4 associated factor 11	chr14:55563268-55569511	1648	j	0.365584	0.419976	0.473294	0.0555479	0.294954	0.204063	0.0371755	0.234763
NM_010515	16004	Igf2r	insulin-like growth factor 2 receptor	chr17:12682406-12769706	8929	=	0.829348	0.667339	0.822929	0.44047	0.551704	0.623283	0.0352845	0.23472
MSTRG.19210.6	76954	St5	suppression of tumorigenicity 5	chr7:109524501-109616417	3410	j	0.246717	0.248271	0.20858	0	0	0	5.52e-05	0.234523
NM_011891	24052	Sgcd	sarcoglycan, delta (dystrophin-associated glycoprotein)	chr11:46978783-47379302	1399	=	0.999464	0.965316	0.93575	0.673662	0.652554	0.87252	0.0320064	0.233931
NM_172405	70681	Fam175a	family with sequence similarity 175, member A	chr5:100804802-100820935	2499	=	0.44044	0.335584	0.508711	0.25909	0.137306	0.186717	0.0190839	0.233874
MSTRG.18233.3	56525	Zfp235	zinc finger protein 235	chr7:24134388-24138597	738	j	0.186225	0.335938	0.178857	0	0	0	0.0102918	0.233673
MSTRG.3353.3	21927	Tnfaip1	tumor necrosis factor, alpha-induced protein 1 (endothelial)	chr11:78523368-78530425	3152	j	0.751608	0.595585	0.747998	0.540229	0.450414	0.403972	0.0230637	0.233526
MSTRG.7807.4	224008	Spidr	scaffolding protein involved in DNA repair	chr16:16026681-16146825	1370	j	0.28439	0.194779	0.224982	0.0031958	0	0.000554417	0.000894916	0.233467
MSTRG.9733.13	108857	Ankhd1	ankyrin repeat and KH domain containing 1	chr18:36600656-36665690	5593	j	0.271074	0.388876	0.267727	0.0868917	0.105228	0.0370649	0.0064982	0.232831
MSTRG.20843.2	212728	Gm17296	predicted gene, 17296	chr8:126427071-126475069	4550	j	0.286232	0.355475	0.206214	0.0865495	0.0380847	0.0323961	0.00770083	0.230297
MSTRG.16807.4	381695	N4bp2l2	NEDD4 binding protein 2-like 2	chr5:150608359-150665346	1735	j	0.262372	0.169005	0.256656	0	0	0	0.00161595	0.229344
NM_183186	71375	Foxn3	forkhead box N3	chr12:99195094-99450074	2611	=	0.324145	0.333275	0.183312	0.0293816	0.0166538	0.112754	0.0164188	0.227314
MSTRG.17051.3	13835	Epha1	Eph receptor A1	chr6:42358713-42365143	2155	j	0.300531	0.288749	0.410663	0.0692396	0.0190644	0.231955	0.0392444	0.226562
MSTRG.4205.5	238023	Hexdc	hexosaminidase (glycosyl hydrolase family 20, catalytic domain) containing	chr11:121207643-121222516	1422	j	0.271501	0.280316	0.126638	0	0	0	0.0105035	0.226151
MSTRG.18416.2	29861	Dpf1	D4, zinc and double PHD fingers family 1	chr7:29309405-29316616	1372	j	0.734792	0.864208	0.887122	0.628038	0.536934	0.645327	0.0179128	0.225274
MSTRG.11271.3	227720	Nup214	nucleoporin 214	chr2:31974450-32052308	6404	j	0.329923	0.316987	0.269421	0	0.0739873	0.171911	0.0135804	0.223478
MSTRG.21713.4	245000	Atr	ataxia telangiectasia and Rad3 related	chr9:95907215-95951616	3380	j	0.205447	0.224436	0.259313	0	0	0.0191343	0.000194446	0.223354
NM_144886	227715	Exosc2	exosome component 2	chr2:31670715-31681352	1689	=	0.364916	0.35851	0.289837	0.136233	0.188936	0.0186409	0.0161199	0.223151
NM_021567	59092	Pcbp4	poly(rC) binding protein 4	chr9:106453838-106464011	2038	=	0.61137	0.494935	0.647156	0.385815	0.443953	0.256327	0.0366147	0.222455
MSTRG.1825.2	216156	Wdr18	WD repeat domain 18	chr10:79960171-79967675	1469	j	0.386362	0.440516	0.42864	0.186009	0.337264	0.0679416	0.0498259	0.221434
MSTRG.10123.3	225876	Kdm2a	lysine (K)-specific demethylase 2A	chr19:4342719-4398147	1880	j	0.210255	0.342368	0.249336	0.0207013	0.0488383	0.0683628	0.00597755	0.221352
MSTRG.16945.1	67861	Akr1b10	aldo-keto reductase family 1, member B10 (aldose reductase)	chr6:34384247-34396949	1316	j	0.270227	0.305586	0.295342	0.168839	0.0164353	0.0241185	0.0121256	0.220587
MSTRG.18576.3	69930	Zfp715	zinc finger protein 715	chr7:43297723-43313261	3055	j	0.248536	0.197826	0.21679	0	0	0.00175537	0.000118415	0.220466
MSTRG.3682.4	14786	Grb7	growth factor receptor bound protein 7	chr11:98450672-98455106	2007	j	0.707811	0.698225	0.710399	0.394113	0.617682	0.445924	0.0315252	0.219573
NM_001110192	16331	Inpp5d	inositol polyphosphate-5-phosphatase D, transcript variant 2	chr1:87620312-87720510	4937	=	0.307939	0.291827	0.269922	0	0.179249	0.0317608	0.0175555	0.219559
MSTRG.17063.1	77574	Tcaf1	TRPM8 channel-associated factor 1	chr6:42670055-42693059	3201	j	0.315993	0.254209	0.285003	0	0.182225	0.0166371	0.0228396	0.218781
MSTRG.14333.2	230249	AI314180	expressed sequence AI314180	chr4:58800075-58912719	5955	j	0.172399	0.157956	0.32483	0	0	0	0.0149593	0.218395
NM_147217	70355	Gprc5c	G protein-coupled receptor, family C, group 5, member C, transcript variant 2	chr11:114852030-114869096	2020	=	0.239228	0.438173	0.274206	0.122655	0.00879068	0.165696	0.0474484	0.218155
NM_001193645	50917	Galns	galactosamine (N-acetyl)-6-sulfate sulfatase, transcript variant 2	chr8:122578237-122611487	2346	=	0.142557	0.309094	0.201551	0	0	0	0.011107	0.217734
NM_201369	381695	N4bp2l2	NEDD4 binding protein 2-like 2	chr5:150635973-150665612	8981	=	0.502432	0.527422	0.551808	0.33064	0.30654	0.297402	0.000241395	0.215693
MSTRG.11931.3	99334	Zscan29	zinc finger SCAN domains 29	chr2:121161290-121166845	1615	j	0.251493	0.427819	0.400051	0.104493	0.171548	0.156304	0.0209379	0.215672
NM_001163787	77609	Ccdc151	coiled-coil domain containing 151, transcript variant 1	chr9:21989871-22002634	2200	=	1	0.918813	0.975761	0.760813	0.673215	0.818219	0.0115948	0.214109
MSTRG.6359.2	105501	Abhd4	abhydrolase domain containing 4	chr14:54259232-54268002	1384	j	0.523638	0.492545	0.42714	0.237613	0.253575	0.313072	0.00431718	0.213021
MSTRG.19796.4	69225	Carkd	carbohydrate kinase domain containing	chr8:11502515-11513280	1197	j	0.380378	0.413986	0.320597	0.0330874	0.253311	0.193132	0.040886	0.211811
MSTRG.22267.1	56526	2020-09-06	septin 6	chrX:36911272-37048648	3507	j	0.312655	0.254945	0.252559	0	0.184971	0	0.0307341	0.211729
MSTRG.7179.2	16581	Kifc2	kinesin family member C2	chr15:76660068-76668196	3138	j	0.170567	0.201975	0.26201	0	0	0	0.00139872	0.211518
MSTRG.11813.3	20192	Ryr3	ryanodine receptor 3	chr2:112631799-113217084	14779	j	0.273565	0.321527	0.11877	0	0.0629849	0.0191845	0.0301489	0.210564
NM_001081242	70549	Tln2	talin 2	chr9:67217085-67559703	12134	=	0.269	0.180753	0.30585	0	0.000128053	0.125876	0.0199908	0.209866
NM_029531	22718	Zfp60	zinc finger protein 60, transcript variant 2	chr7:27731409-27751689	3863	=	0.527765	0.444224	0.57132	0.250726	0.41764	0.245702	0.0362709	0.209747
NM_172950	14245	Lpin1	lipin 1, transcript variant 1	chr12:16535669-16589770	5482	=	0.375903	0.493533	0.306006	0.209248	0.14604	0.19668	0.0231349	0.207825
MSTRG.14653.9	17346	Mknk1	MAP kinase-interacting serine/threonine kinase 1	chr4:115839230-115876707	1260	j	0.451431	0.356255	0.462194	0.128416	0.291132	0.227407	0.0232785	0.207642
NM_203507	192174	Rwdd4a	RWD domain containing 4A	chr8:47533645-47552837	2952	=	0.568838	0.523371	0.526432	0.292494	0.353334	0.356745	0.00129338	0.205356
MSTRG.19720.3	78914	Nadsyn1	NAD synthetase 1	chr7:143795875-143822822	2262	j	0.234878	0.14795	0.232807	0.000159907	0	0	0.00200956	0.205158
MSTRG.12688.5	228980	Taf4	TATA-box binding protein associated factor 4	chr2:179921052-179940024	1749	j	0.389808	0.327668	0.181145	0.0526014	0.0948874	0.137778	0.0372383	0.204451
NM_175184	72543	Mvb12b	multivesicular body subunit 12B	chr2:33729956-33887946	4995	=	0.174945	0.360037	0.317125	0.0584032	0.151292	0.0315339	0.0378713	0.203626
MSTRG.18821.5	21872	Tjp1	tight junction protein 1	chr7:65297426-65370967	5276	j	0.537562	0.614478	0.55757	0.391554	0.452472	0.260329	0.0300202	0.201751
MSTRG.12107.5	12531	Cdc25b	cell division cycle 25B	chr2:131192984-131197350	989	j	0.268877	0.138418	0.26079	0.0671006	0	0	0.0137605	0.200328
MSTRG.17408.5	11746	Anxa4	annexin A4	chr6:86737633-86778034	1583	j	0.232356	0.252841	0.348974	0.0319872	0.120553	0.082605	0.0106476	0.199676
MSTRG.645.5	227446	2310035C23Rik	RIKEN cDNA 2310035C23 gene	chr1:105663903-105753741	3882	j	0.262026	0.198819	0.257087	0.120346	0	0	0.0114151	0.199196
MSTRG.3762.7	14534	Kat2a	K(lysine) acetyltransferase 2A	chr11:100706318-100712191	2164	j	0.224191	0.403789	0.189228	0.0351869	0.109161	0.0762424	0.0464793	0.198873
NM_009772	12235	Bub1	BUB1, mitotic checkpoint serine/threonine kinase, transcript variant 2	chr2:127800200-127831859	4334	=	0.201805	0.181272	0.264778	0	0.0523873	0	0.00291063	0.198489
MSTRG.19471.2	56216	Stx1b	syntaxin 1B	chr7:127807556-127815710	952	j	0.241964	0.179805	0.210928	0	0	0.0376186	0.000822127	0.19836
MSTRG.16.5	319263	Pcmtd1	protein-L-isoaspartate (D-aspartate) O-methyltransferase domain containing 1	chr1:7155056-7169893	891	j	0.202169	0.286969	0.0981875	0	0.00260663	0	0.0233779	0.194906
NM_009833	12455	Ccnt1	cyclin T1	chr15:98543211-98567636	2175	=	0.816021	0.688122	0.742385	0.518509	0.551845	0.596101	0.0111509	0.193358
MSTRG.18543.3	245886	Ankrd27	ankyrin repeat domain 27 (VPS9 domain)	chr7:35586248-35604392	925	j	0.221609	0.27658	0.186469	0	0	0.104597	0.0114035	0.193354
MSTRG.3988.2	140497	Cd300c2	CD300C molecule 2	chr11:114996832-115001706	990	j	0.775156	0.839617	0.737529	0.69842	0.582927	0.499029	0.0427517	0.190641
MSTRG.8097.2	74197	Gtf2e1	general transcription factor II E, polypeptide 1 (alpha subunit)	chr16:37515613-37539733	1132	j	0.487727	0.571286	0.567291	0.444228	0.275089	0.335859	0.0279902	0.190376
NM_001316715	66911	Nudt16l1	nudix (nucleoside diphosphate linked moiety X)-type motif 16-like 1, transcript variant 2	chr16:4939111-4941028	1352	=	0.292708	0.227529	0.289321	0.0405685	0.120773	0.0781068	0.00375863	0.190037
NM_009410	21975	Top3a	topoisomerase (DNA) III alpha	chr11:60740059-60777365	3740	=	0.514518	0.652018	0.712443	0.478725	0.435343	0.395823	0.0400065	0.189696
MSTRG.1671.7	67345	Herc4	hect domain and RLD 4	chr10:63287798-63317516	2051	j	0.293964	0.203572	0.302201	0	0.166575	0.0649813	0.0306913	0.189394
NM_025554	66420	Polr2e	polymerase (RNA) II (DNA directed) polypeptide E	chr10:80035953-80039659	1008	=	0.378122	0.196868	0.332268	0.0788551	0.0744042	0.185822	0.0444464	0.189392
MSTRG.8124.17	56490	Zbtb20	zinc finger and BTB domain containing 20	chr16:43508256-43611053	2083	j	0.128312	0.189001	0.249859	0	0.000122793	7.2e-05	0.00574441	0.188992
MSTRG.14011.1	72519	Tmem55a	transmembrane protein 55A	chr4:14864219-14913897	810	j	0.310944	0.220104	0.208798	0	0	0.174146	0.046964	0.188567
MSTRG.21541.3	235461	Fam63b	family with sequence similarity 63, member B	chr9:70604993-70657166	2098	j	0.338761	0.186764	0.204275	0	0.0413558	0.126528	0.0368499	0.187305
MSTRG.11813.2	20192	Ryr3	ryanodine receptor 3	chr2:112631799-113217084	14829	j	0.285187	0.256673	0.118992	0.000200733	0.0603976	0.0401796	0.0262977	0.186691
MSTRG.18521.3	67070	Lsm14a	LSM14A mRNA processing body assembly factor	chr7:34351177-34389540	1359	j	0.569735	0.662644	0.472316	0.390539	0.430724	0.330919	0.0413742	0.184171
MSTRG.2499.6	15574	Hus1	HUS1 checkpoint clamp component	chr11:8998584-9011156	1372	j	0.346823	0.31022	0.351122	0.130693	0.108135	0.217842	0.00686823	0.183832
MSTRG.5323.8	23986	Eci2	enoyl-Coenzyme A delta isomerase 2	chr13:34977806-34994144	1542	j	0.283408	0.243519	0.0884961	0	0	0.0639531	0.0436489	0.183824
MSTRG.16750.4	666311	Zscan25	zinc finger and SCAN domain containing 25	chr5:145280526-145290709	1333	j	0.145548	0.269926	0.133996	0	0	0	0.0135939	0.183157
MSTRG.2807.3	19360	Rad50	RAD50 double strand break repair protein	chr11:53650421-53680276	1707	j	0.303143	0.243204	0.198891	0.0110216	0.0225442	0.162372	0.0329727	0.1831
NM_028505	73327	Pradc1	protease-associated domain containing 1, transcript variant 1	chr6:85446785-85451302	914	=	0.0901859	0.297499	0.1554	0	0	0	0.0416431	0.181028
MSTRG.14889.3	433759	Hdac1	histone deacetylase 1	chr4:129516431-129524417	1825	j	0.226842	0.262468	0.108735	0.0111807	0.0261679	0.0191634	0.0180152	0.180511
MSTRG.9037.4	14964	H2-D1	histocompatibility 2, D region locus 1	chr17:35263094-35380736	929	j	0.0888407	0.254311	0.271436	0.00502364	0.00370582	0.064416	0.0427525	0.180481
MSTRG.7066.4	76740	Efr3a	EFR3 homolog A	chr15:65848101-65856628	1113	j	0.390009	0.279357	0.414512	0.128795	0.157135	0.257958	0.0345049	0.179997
MSTRG.18702.3	13170	Dbp	D site albumin promoter binding protein	chr7:45707585-45710203	881	j	0.139605	0.281736	0.118243	0	0	0	0.0247737	0.179862
MSTRG.8398.5	17857	Mx1	MX dynamin-like GTPase 1	chr16:97448140-97462939	1748	j	0.158146	0.223125	0.217376	0	0.0285154	0.0311791	0.00145962	0.179651
MSTRG.7061.3	74548	Gsdmc4	gasdermin C4	chr15:63894644-63911479	1034	j	0.0900272	0.265326	0.186582	0	0	0.0125644	0.0256027	0.176457
MSTRG.6265.10	114874	Ddhd1	DDHD domain containing 1	chr14:45629532-45630360	304	j	0.37041	0.333173	0.36284	0.136997	0.23945	0.160954	0.00588615	0.176341
NM_025366	66121	Chchd1	coiled-coil-helix-coiled-coil-helix domain containing 1	chr14:20703027-20704425	595	=	0.632616	0.638469	0.64088	0.468661	0.461533	0.455525	2.63e-06	0.175415
NM_001083121	13800	Enah	enabled homolog (Drosophila), transcript variant 4	chr1:181896386-182019980	11546	=	0.559639	0.531363	0.418659	0.311475	0.295232	0.37871	0.0251246	0.174748
MSTRG.19010.2	74737	Pcf11	PCF11 cleavage and polyadenylation factor subunit	chr7:92644601-92666016	4975	j	0.369523	0.47495	0.326749	0.177687	0.191946	0.277434	0.0316975	0.174719
NM_029875	215436	Slc35e3	solute carrier family 35, member E3	chr10:117733678-117746358	3483	=	1	0.953901	0.959751	0.795987	0.806644	0.788787	0.00034826	0.174078
NM_029781	76877	Rab36	RAB36, member RAS oncogene family	chr10:75037089-75054100	2620	=	0.303637	0.119806	0.154726	0	0	0.0576351	0.0435164	0.173511
MSTRG.16730.7	100683	Trrap	transformation/transcription domain-associated protein	chr5:144791058-144859417	10514	j	0.111092	0.23721	0.173305	0.00037034	0.000864438	2.68e-05	0.0088798	0.173448
NM_011643	22063	Trpc1	transient receptor potential cation channel, subfamily C, member 1, transcript variant 1	chr9:95705067-95750358	4574	=	0.169376	0.184155	0.34105	0.0442683	0.0352261	0.0983434	0.0418982	0.172248
NM_139272	108148	Galnt2	UDP-N-acetyl-alpha-D-galactosamine:polypeptide N-acetylgalactosaminyltransferase 2	chr8:124231394-124345723	4111	=	0.584956	0.478149	0.510717	0.366545	0.32844	0.362348	0.00703538	0.172163
NM_001347067	269233	Fam171a1	Mus musculus family with sequence similarity 171, member A1 (Fam171a1), transcript variant 3	chr2:3118685-3227808	4131	=	0.223891	0.177048	0.124249	0	0.0129273	0	0.00421324	0.170754
MSTRG.5135.11	70430	Tbce	tubulin-specific chaperone E	chr13:14010514-14039622	682	j	0.163492	0.323505	0.302582	0.0795748	0.0435619	0.154432	0.046427	0.17067
MSTRG.19635.3	56460	Pkp3	plakophilin 3	chr7:141079783-141084360	1537	j	0.297501	0.237281	0.343175	0.19277	0.0598857	0.114246	0.0258853	0.170352
NM_177412	330401	Tmcc1	transmembrane and coiled coil domains 1	chr6:116018618-116193374	5719	=	0.260124	0.218958	0.30289	0.0497809	0.169302	0.0526159	0.0212246	0.170091
NM_013610	18081	Ninj1	ninjurin 1	chr13:49187547-49196251	1132	=	0.659835	0.5439	0.71845	0.477488	0.482129	0.454605	0.031169	0.169321
MSTRG.19378.5	70314	Rabep2	rabaptin, RAB GTPase binding effector protein 2	chr7:126438264-126445459	1532	j	0.409692	0.383526	0.430593	0.320712	0.19683	0.201125	0.0170689	0.168382
MSTRG.6810.1	67515	Ttc33	tetratricopeptide repeat domain 33	chr15:5185538-5217610	932	j	0.227619	0.25547	0.144445	0	0.123093	0	0.0335331	0.168147
NM_001159901	74318	Hopx	HOP homeobox, transcript variant 3	chr5:77086986-77095267	1233	=	0.272462	0.204801	0.275923	0.126032	0.0271989	0.0966517	0.0108856	0.167768
NM_134023	103724	Tbc1d10a	TBC1 domain family, member 10a	chr11:4186833-4215505	1913	=	0.893053	0.812614	0.781392	0.59391	0.725798	0.667269	0.0301218	0.166694
MSTRG.5773.3	271144	Ankdd1b	ankyrin repeat and death domain containing 1B	chr13:96417710-96471160	1744	j	0.648981	0.603158	0.698958	0.474363	0.464002	0.512798	0.00605379	0.166645
MSTRG.4063.4	53413	Exoc7	exocyst complex component 7	chr11:116288990-116306735	2208	j	0.161585	0.197722	0.171985	0	0.0315267	0	0.000376527	0.166588
NM_001277893	94244	Fkbp6	FK506 binding protein 6, transcript variant 4	chr5:135291704-135350044	1327	=	0.265324	0.0971827	0.185697	0.0327289	0.00896874	0.00876348	0.0279998	0.165914
MSTRG.6022.5	218756	Slc4a7	solute carrier family 4, sodium bicarbonate cotransporter, member 7	chr14:14707678-14742631	1004	j	0.2075	0.162609	0.221251	0	0.0790825	0.0186717	0.00520123	0.164536
MSTRG.19894.4	102032	Smim19	small integral membrane protein 19	chr8:22463190-22473637	382	j	0.182989	0.236755	0.0719266	0	0	0	0.0278614	0.16389
MSTRG.18244.1	16534	Kcnn4	potassium intermediate/small conductance calcium-activated channel, subfamily N, member 4	chr7:24370263-24382602	1539	j	0.323525	0.290836	0.329668	0.1051	0.185063	0.165661	0.00378158	0.162735
NM_009800	12348	Car11	carbonic anhydrase 11	chr7:45699967-45704661	1440	=	0.257315	0.200915	0.298756	0.0727942	0.0866852	0.111288	0.00603489	0.162072
NM_001243052	12036	Bcat2	branched chain aminotransferase 2, mitochondrial, transcript variant 2	chr7:45571279-45589710	1798	=	0.307072	0.247462	0.173209	0.0941574	0	0.148062	0.049442	0.161841
MSTRG.391.2	54380	Smarcal1	SWI/SNF related matrix associated, actin dependent regulator of chromatin, subfamily a-like 1	chr1:72583324-72596030	1637	j	0.32709	0.362974	0.356226	0.171107	0.186861	0.203947	0.000373256	0.161458
MSTRG.19462.3	320683	Zfp629	zinc finger protein 629	chr7:127610104-127613956	2674	j	0.418875	0.389257	0.384409	0.221178	0.316031	0.172812	0.020759	0.16084
MSTRG.14653.6	17346	Mknk1	MAP kinase-interacting serine/threonine kinase 1	chr4:115839219-115864766	571	j	0.0803319	0.27451	0.156228	0.00902684	0.00436581	0.0160345	0.0470314	0.160547
MSTRG.13480.1	60365	Rbm8a	RNA binding motif protein 8a	chr3:96629928-96631837	1050	j	0.244118	0.288273	0.236063	0.0434411	0.122254	0.121259	0.00642182	0.1605
NM_133954	101985	Usb1	U6 snRNA biogenesis 1	chr8:95332284-95347513	1764	=	0.54017	0.454766	0.50852	0.246702	0.395489	0.379931	0.0397464	0.160445
NM_001320235	26561	Mmp23	matrix metallopeptidase 23, transcript variant 2	chr4:155650655-155653290	1298	=	0.203937	0.237455	0.10491	0	0	0.0653352	0.0241338	0.160322
MSTRG.8559.16	213389	Prdm9	PR domain containing 9	chr17:15543921-15563323	2120	j	0.265485	0.133032	0.162945	0.0340976	0.0364408	0.0101294	0.017379	0.160265
MSTRG.8873.10	22404	Wiz	widely-interspaced zinc finger motifs	chr17:32376360-32389281	2479	j	0.170399	0.125428	0.192656	0.00422433	0.00460863	0.0025294	0.00129948	0.15904
MSTRG.1651.2	56200	Ddx21	DEAD (Asp-Glu-Ala-Asp) box polypeptide 21	chr10:62582186-62602298	2658	j	0.271157	0.163904	0.141772	0.100013	0	0	0.0378633	0.15894
MSTRG.22241.2	22294	Uxt	ubiquitously expressed transcript	chrX:20951856-20961978	600	j	0.204072	0.202996	0.23695	0	0.096355	0.0753857	0.00734117	0.157426
NM_001115151	231915	Uspl1	ubiquitin specific peptidase like 1, transcript variant 5	chr5:149184560-149215434	3088	=	0.118836	0.141997	0.272033	0	0	0.0653705	0.0410323	0.155832
MSTRG.5466.14	105239	Rnf44	ring finger protein 44	chr13:54681709-54688081	1356	j	0.128853	0.173464	0.207094	0	0	0.042346	0.00430816	0.155688
NM_134126	106633	Ift140	intraflagellar transport 140	chr17:25016086-25099497	5804	=	0.56511	0.726235	0.6589	0.48646	0.452795	0.544525	0.0446954	0.155489
MSTRG.19943.3	77733	Rnf170	ring finger protein 170	chr8:26119505-26140928	960	j	0.237494	0.229636	0.185999	0.0105677	0.113556	0.0674282	0.01042	0.153859
NM_001346519	102866	Pls3	Mus musculus plastin 3 (T-isoform) (Pls3), transcript variant 4	chrX:75785653-75875182	3177	=	0.202363	0.226298	0.190879	0	0.000215274	0.15912	0.0468836	0.153402
MSTRG.11670.4	228355	Madd	MAP-kinase activating death domain	chr2:91138152-91183038	5230	j	0.186295	0.175325	0.116654	0	0	0.0205657	0.00254332	0.152569
NM_001289646	235534	Pxylp1	2-phosphoxylose phosphatase 1, transcript variant 3	chr9:96823343-96889474	3052	=	0.181659	0.22018	0.164821	0.00955109	0.00460074	0.0995917	0.0124507	0.150972
MSTRG.6792.5	106064	AW549877	expressed sequence AW549877	chr15:3986108-3995752	1001	j	0.135006	0.133032	0.260991	0	0	0.0766603	0.0380372	0.15079
NM_016716	26554	Cul3	cullin 3, transcript variant 1	chr1:80264923-80340690	4919	=	0.198587	0.377796	0.323635	0.134733	0.151137	0.165127	0.0496804	0.149674
MSTRG.16613.2	13113	Cyp3a13	cytochrome P450, family 3, subfamily a, polypeptide 13	chr5:137894015-137921604	1697	j	0.212877	0.18378	0.253377	0.127344	0.0130804	0.0611543	0.0182393	0.149485
MSTRG.5878.5	238871	Pde4d	phosphodiesterase 4D, cAMP specific	chr13:108654177-109772758	983	j	0.174091	0.220091	0.184315	0	0	0.131578	0.0317664	0.148973
MSTRG.11696.16	192285	Phf21a	PHD finger protein 21A	chr2:92221403-92360401	2036	j	0.265908	0.162315	0.238943	0.0270885	0.033537	0.160742	0.0497997	0.148599
MSTRG.3877.5	217232	Cdc27	cell division cycle 27	chr11:104505403-104550502	2967	j	0.0924231	0.256015	0.148234	0	0	0.0524796	0.0442273	0.148064
NM_001038589	59025	Usp14	ubiquitin specific peptidase 14, transcript variant 2	chr18:9993615-10030149	4080	=	0.207629	0.0566879	0.18463	0	0.00508684	0	0.0345442	0.147953
NM_001110212	227331	Gigyf2	GRB10 interacting GYF protein 2, transcript variant 2	chr1:87326998-87450810	5725	=	0.154151	0.0880733	0.246948	0.027796	0.0147005	0.00627084	0.0342877	0.146802
MSTRG.20984.4	59035	Carm1	coactivator-associated arginine methyltransferase 1	chr9:21569383-21589422	3175	j	0.320605	0.394343	0.300607	0.211921	0.185052	0.178244	0.00837489	0.146779
MSTRG.690.3	70829	Ccdc93	coiled-coil domain containing 93	chr1:121431087-121448480	937	j	0.361609	0.252581	0.201843	0.120849	0.152751	0.102424	0.0411155	0.14667
NM_020558	57316	C1d	.	chr11:17257547-17269176	3028	=	1	1	0.969621	0.80936	0.894937	0.826212	0.00644659	0.146371
MSTRG.9085.5	667977	Gm8909	predicted gene 8909	chr17:36030036-36168499	1317	j	0.212254	0.0937207	0.253792	0.051245	0.00795233	0.0616076	0.0447282	0.146321
MSTRG.16474.2	231769	Sfswap	splicing factor, suppressor of white-apricot homolog (Drosophila)	chr5:129501249-129571215	3069	j	0.841509	0.852384	0.716077	0.677452	0.62777	0.666255	0.0341769	0.146165
MSTRG.1300.2	215243	Traf3ip3	TRAF3 interacting protein 3	chr1:193178156-193200974	1820	j	0.811698	0.910927	0.940259	0.767924	0.734346	0.726545	0.0240956	0.14469
MSTRG.5869.2	67263	Zswim6	zinc finger SWIM-type containing 6	chr13:107726419-107769811	2715	j	0.247707	0.141591	0.148171	0.0228977	0.0246448	0.0562325	0.0159156	0.144565
NM_001286825	231915	Uspl1	ubiquitin specific peptidase like 1, transcript variant 7	chr5:149184560-149215434	3699	=	0.165966	0.101909	0.16486	0	0	0	0.00242517	0.144245
NM_026532	68051	Nutf2	nuclear transport factor 2	chr8:105860634-105880401	1965	=	0.35148	0.269036	0.239858	0.127818	0.174917	0.127526	0.0178355	0.143371
NM_181540	107770	Tm6sf2	transmembrane 6 superfamily member 2, transcript variant 2	chr8:70072924-70080066	1440	=	0.209197	0.113322	0.107418	0	0	0	0.0122087	0.143313
MSTRG.19472.3	20909	Stx4a	syntaxin 4A (placental)	chr7:127841905-127848834	1209	j	0.170669	0.125167	0.263274	0.00864535	0.0732544	0.048853	0.0332769	0.142786
MSTRG.939.6	11352	Abl2	v-abl Abelson murine leukemia viral oncogene 2 (arg, Abelson-related gene)	chr1:156629637-156642773	3167	j	0.257947	0.211455	0.174332	0.0982737	0.0896544	0.0309496	0.0116236	0.141619
MSTRG.19417.2	233877	Kctd13	potassium channel tetramerisation domain containing 13	chr7:126929006-126947114	912	j	0.688812	0.700083	0.720493	0.494488	0.602364	0.587914	0.0156367	0.14154
NM_009862	12544	Cdc45	cell division cycle 45, transcript variant 1	chr16:18780447-18811972	2143	=	1	1	0.953237	0.915443	0.761721	0.851752	0.0401711	0.14144
MSTRG.3749.3	14230	Fkbp10	FK506 binding protein 10	chr11:100421548-100424620	1931	j	0.505257	0.464199	0.466932	0.424536	0.27672	0.311321	0.0386306	0.14127
MSTRG.8133.2	332175	Zdhhc23	zinc finger, DHHC domain containing 23	chr16:43968945-43979050	1181	j	0.148942	0.0632481	0.211213	0	0	0	0.0302022	0.141135
MSTRG.10535.2	226090	Ermp1	endoplasmic reticulum metallopeptidase 1	chr19:29612447-29648392	2805	j	0.780103	0.74643	0.770714	0.671466	0.601825	0.603673	0.00498861	0.140094
MSTRG.9678.4	225348	Wdr36	WD repeat domain 36	chr18:32850338-32852999	828	j	0.155047	0.142768	0.208738	0.0328268	0.00190028	0.0534734	0.00520959	0.139451
NM_001346552	230582	Cyb5rl	Mus musculus cytochrome b5 reductase-like (Cyb5rl), transcript variant 1	chr4:107066988-107087993	4683	=	0.270476	0.220728	0.287564	0.060742	0.12591	0.174208	0.0224024	0.139303
MSTRG.18198.3	232944	Mark4	MAP/microtubule affinity regulating kinase 4	chr7:19431665-19447876	1571	j	0.211772	0.33424	0.327454	0.116161	0.13698	0.210249	0.0491079	0.136692
MSTRG.942.3	215015	Fam20b	family with sequence similarity 20, member B	chr1:156681490-156703280	817	j	0.194278	0.331464	0.274548	0.116129	0.116485	0.158647	0.0320003	0.136343
MSTRG.14926.7	26922	Mecr	mitochondrial trans-2-enoyl-CoA reductase	chr4:131848826-131867768	1218	j	0.177527	0.165275	0.141502	0.0758987	0	0	0.00768067	0.136135
MSTRG.6773.2	110821	Pcca	propionyl-Coenzyme A carboxylase, alpha polypeptide	chr14:122534328-122889812	2571	j	0.141095	0.121259	0.157201	0.00495748	0.00676455	0.000911544	0.00020999	0.13564
NM_001310761	67026	Thap4	THAP domain containing 4, transcript variant 2	chr1:93705391-93731926	709	=	0.283307	0.251826	0.336736	0.164979	0.159549	0.140975	0.00631936	0.135455
MSTRG.5458.4	319719	Simc1	SUMO-interacting motifs containing 1	chr13:54503815-54550733	4037	j	0.0576017	0.156341	0.191657	0	0	0	0.0280381	0.1352
MSTRG.18594.6	243961	Shank1	SH3/ankyrin domain gene 1	chr7:44326934-44357409	5199	j	0.219343	0.238779	0.3354	0.182514	0.10849	0.099741	0.039188	0.134259
NM_008826	18641	Pfkl	phosphofructokinase, liver, B-type	chr10:77986949-78009796	3717	=	0.938248	0.975064	0.9299	0.770401	0.863518	0.80958	0.0117819	0.133238
NM_001290556	18744	Pja1	praja ring finger 1, E3 ubiquitin protein ligase, transcript variant 4	chrX:99465734-99470735	2160	=	0.263138	0.226334	0.128259	0.0981884	0.0668179	0.0540824	0.0348825	0.132881
NM_001159518	29817	Igfbp7	insulin-like growth factor binding protein 7, transcript variant 1	chr5:77349240-77408045	1213	=	0.125464	0.196521	0.138169	0.026224	0.0167382	0.0214828	0.00392455	0.131903
NM_001349694	20646	Snrpn	Mus musculus small nuclear ribonucleoprotein N (Snrpn), transcript variant 8	chr7:59982495-60005199	2064	=	0.173154	0.11934	0.174505	0	0.0728973	0	0.012351	0.131367
MSTRG.21953.4	270201	Klhl18	kelch-like 18	chr9:110444669-110451038	735	j	0.20397	0.220191	0.171924	0.0173369	0.0595089	0.125168	0.0188549	0.131357
MSTRG.19378.2	70314	Rabep2	rabaptin, RAB GTPase binding effector protein 2	chr7:126428997-126445465	2201	j	0.219683	0.171976	0.193556	0.00555674	0.0821963	0.103559	0.0160801	0.131301
NM_001164411	53621	Cnot4	CCR4-NOT transcription complex, subunit 4, transcript variant 3	chr6:35042707-35133737	5598	=	0.173345	0.0800905	0.168841	0.000676586	0.00731569	0.0226347	0.0136468	0.13055
MSTRG.15910.12	69940	Exoc1	exocyst complex component 1	chr5:76563070-76569854	1132	j	0.234923	0.139331	0.213596	0.0432216	0.0559941	0.0980645	0.0175273	0.13019
MSTRG.3886.4	77097	Tanc2	tetratricopeptide repeat, ankyrin repeat and coiled-coil containing 2	chr11:105590029-105922005	4462	j	0.181387	0.125896	0.0823053	0	0	0	0.0105823	0.129863
NM_177472	52864	Slx4	SLX4 structure-specific endonuclease subunit homolog (S. cerevisiae)	chr16:3979106-4001678	5721	=	0.121367	0.155724	0.117836	6.29e-05	0.00617805	0	0.000453107	0.129562
NM_001253873	16408	Itgal	integrin alpha L, transcript variant 3	chr7:127296260-127335137	5222	=	0.211718	0.154822	0.192406	0	0.0813673	0.089604	0.0174645	0.129325
NM_134159	171095	Il17rc	interleukin 17 receptor C, transcript variant 2	chr6:113471455-113483140	2274	=	0.171589	0.123232	0.0915369	0	0	0	0.00521381	0.128786
NM_009327	21405	Hnf1a	HNF1 homeobox A	chr5:114948980-114971062	3186	=	0.676598	0.673693	0.797694	0.574177	0.629962	0.558793	0.0499912	0.128351
MSTRG.7041.4	211401	Mtss1	metastasis suppressor 1	chr15:58943348-59081712	2340	j	0.112747	0.161578	0.120055	0	0.00311738	0.00694044	0.00112338	0.128107
MSTRG.13572.7	229681	St7l	suppression of tumorigenicity 7-like	chr3:104865025-104926652	1755	j	0.091669	0.125465	0.218359	0.0517621	0	0	0.0371742	0.12791
MSTRG.21524.2	93697	Ice2	interactor of little elongation complex ELL subunit 2	chr9:69397924-69432383	3282	j	0.116544	0.204119	0.0902682	0	0	0.0292558	0.0236593	0.127225
MSTRG.1672.7	93759	Sirt1	sirtuin 1	chr10:63323944-63339023	1534	j	0.240601	0.224381	0.30938	0.122727	0.170867	0.10065	0.0190118	0.126706
NM_001163469	18685	Phtf1	putative homeodomain transcription factor 1, transcript variant 4	chr3:103968258-104007491	3195	=	0.230875	0.171302	0.099978	0.0790746	0	0.0440318	0.0460407	0.12635
NM_023113	11484	Aspa	aspartoacylase	chr11:73304988-73324637	1537	=	0.590221	0.595696	0.645007	0.435546	0.500567	0.516277	0.0139947	0.126178
MSTRG.10754.4	18572	Pdcd11	programmed cell death 11	chr19:47117075-47130821	2726	j	0.264899	0.198263	0.151633	0.108793	0.0273245	0.101854	0.0401838	0.125608
MSTRG.5470.3	74257	Tspan17	tetraspanin 17	chr13:54789456-54796841	1192	j	0.26613	0.219941	0.264128	0.0920249	0.183039	0.0988992	0.0189361	0.125412
MSTRG.2660.3	12450	Ccng1	cyclin G1	chr11:40750880-40755261	1055	j	0.152323	0.158485	0.162429	0	0.0977735	0	0.0187044	0.125155
MSTRG.21266.5	73699	Ppp2r1b	protein phosphatase 2, regulatory subunit A, beta	chr9:50864190-50867454	420	j	0.179227	0.149657	0.214134	0	0.0738673	0.093839	0.0213832	0.125104
MSTRG.16875.11	320405	Cadps2	Ca2+-dependent activator protein for secretion 2	chr6:23423359-23839243	1993	j	0.0529902	0.20464	0.115652	0	0	0	0.0474363	0.124427
MSTRG.1390.1	72567	Bclaf1	BCL2-associated transcription factor 1	chr10:20312469-20344178	3206	j	0.186018	0.0642043	0.148557	0	0.00109854	0.0258985	0.0285889	0.123927
NM_001142323	17925	Myo9b	.	chr8:71272714-71360712	7143	=	0.206981	0.111282	0.149122	0.0830203	0	0.0133238	0.0310015	0.123681
NM_176846	320051	Exph5	exophilin 5	chr9:53301670-53381158	9601	=	0.413807	0.341472	0.314922	0.236751	0.188535	0.274597	0.0330787	0.123439
NM_001164495	27204	Syn3	synapsin III, transcript variant 2	chr10:86291593-86498896	4020	=	0.124042	0.231991	0.123792	0.0317628	0.050601	0.0320487	0.0290612	0.121804
MSTRG.19635.5	56460	Pkp3	plakophilin 3	chr7:141088237-141090378	1292	j	0.221273	0.211783	0.119198	0.0619685	0.0906139	0.035029	0.0286093	0.121548
NM_020042	56738	Mocs1	molybdenum cofactor synthesis 1, transcript variant 1	chr17:49428364-49455430	2629	=	0.253087	0.274228	0.302008	0.194307	0.136775	0.13452	0.007388	0.12124
NM_028387	72899	Macrod2	MACRO domain containing 2, transcript variant 2	chr2:140395435-140422954	3552	=	0.225853	0.149704	0.136226	0.0869066	0.0275368	0.0338205	0.0227632	0.121173
MSTRG.21450.4	213550	Dis3l	DIS3 like exosome 3-5 exoribonuclease	chr9:64307082-64335904	3018	j	0.123646	0.207937	0.229392	0.0288925	0.105557	0.0646751	0.0368746	0.120617
NM_172417	74183	Perm1	PPARGC1 and ESRR induced regulator, muscle 1	chr4:156215927-156221307	3842	=	0.47294	0.445005	0.460022	0.400069	0.318244	0.298461	0.0199981	0.120398
MSTRG.8359.5	224440	Setd4	SET domain containing 4	chr16:93583476-93604022	1534	j	0.085771	0.152515	0.121519	0	0	0	0.00340216	0.119935
MSTRG.6423.5	28113	Tinf2	Terf1 (TRF1)-interacting nuclear factor 2	chr14:55679123-55681721	1754	j	0.227023	0.337267	0.327186	0.166665	0.145128	0.221611	0.0465021	0.119357
NM_001290511	414069	BC024978	cDNA sequence BC024978, transcript variant 2	chr7:27195781-27204320	1593	=	0.268228	0.221555	0.237051	0.0681529	0.141099	0.161964	0.0198777	0.118539
MSTRG.12283.10	13436	Dnmt3b	DNA methyltransferase 3B	chr2:153665773-153686500	2089	j	0.770733	0.812462	0.68039	0.647954	0.631253	0.631023	0.0402939	0.117785
NM_175324	102632	Acad11	acyl-Coenzyme A dehydrogenase family, member 11	chr9:104063703-104127646	3348	=	0.98061	0.939573	0.989806	0.835007	0.797557	0.924328	0.0443205	0.117699
MSTRG.2585.2	216618	Cfap36	cilia and flagella associated protein 36	chr11:29221860-29247272	1359	j	0.473824	0.486925	0.533356	0.347967	0.441363	0.352297	0.0293835	0.117493
NM_011162	19099	Mapk8ip1	mitogen-activated protein kinase 8 interacting protein 1, transcript variant 1	chr2:92383676-92401263	2934	=	0.376692	0.309878	0.342137	0.154101	0.25664	0.267167	0.0459701	0.116933
MSTRG.1894.5	26396	Map2k2	mitogen-activated protein kinase kinase 2	chr10:81119019-81123870	780	j	0.209583	0.323825	0.2557	0.106742	0.184943	0.148107	0.0440826	0.116438
MSTRG.7058.4	270328	Gsdmc3	gasdermin C3	chr15:63858091-63873419	1811	j	0.11103	0.168527	0.0672569	0	0	0	0.0169257	0.115605
NM_001025432	12914	Crebbp	CREB binding protein	chr16:4084048-4213404	7507	=	0.388469	0.45897	0.363838	0.332612	0.243887	0.288187	0.0393691	0.11553
MSTRG.14196.3	230101	Gba2	glucosidase beta 2	chr4:43566997-43578463	3322	j	0.277898	0.221368	0.334072	0.16539	0.165315	0.156741	0.0242283	0.115298
NM_146112	227331	Gigyf2	GRB10 interacting GYF protein 2, transcript variant 1	chr1:87326998-87450810	5743	=	0.138306	0.174901	0.0729201	0.0185335	0.0178559	0.00642365	0.0190419	0.114438
MSTRG.3349.5	67811	Poldip2	polymerase (DNA-directed), delta interacting protein 2	chr11:78517693-78522024	904	j	0.220303	0.206777	0.188183	0.0493837	0.122812	0.100252	0.00842197	0.114272
MSTRG.16423.3	208908	Ccdc62	coiled-coil domain containing 62	chr5:123944044-123951352	680	j	0.418888	0.384046	0.383642	0.314305	0.215663	0.31524	0.0314582	0.113789
MSTRG.7985.8	67501	Ccdc50	coiled-coil domain containing 50	chr16:27405645-27446389	1108	j	0.226917	0.217826	0.161652	0.0842816	0.066923	0.117151	0.0110152	0.11268
NM_016877	53621	Cnot4	CCR4-NOT transcription complex, subunit 4, transcript variant 2	chr6:35042707-35133737	5607	=	0.127284	0.0579915	0.1738	0.000190452	0.00512736	0.0159031	0.0294944	0.112618
MSTRG.10053.3	66943	Pqlc1	PQ loop repeat containing 1	chr18:80256226-80291903	1163	j	0.104423	0.17383	0.139932	0	0.0246395	0.0576033	0.0127016	0.111981
MSTRG.16378.6	18438	P2rx4	purinergic receptor P2X, ligand-gated ion channel 4	chr5:122724371-122728027	1133	j	0.194098	0.182136	0.0922276	0.0159107	0.0380535	0.0804092	0.0405267	0.111363
MSTRG.2985.4	68626	Elac2	elaC ribonuclease Z 2	chr11:64979632-65001978	2550	j	0.492897	0.408177	0.469963	0.327602	0.391104	0.318823	0.0309056	0.111169
MSTRG.20945.4	53867	Col5a3	collagen, type V, alpha 3	chr9:20774588-20809594	3827	j	0.77077	0.773409	0.791614	0.672876	0.636931	0.694457	0.00357738	0.110509
MSTRG.22745.9	100526542	Mir3113	microRNA 3113	chrX:151859562-151934441	11726	k	0.113948	0.104791	0.142217	0	0.00931425	0.0221245	0.00106289	0.109839
NM_012021	54683	Prdx5	peroxiredoxin 5	chr19:6906819-6909645	688	=	0.989983	0.913246	0.973513	0.802637	0.839105	0.906371	0.0459315	0.109543
NM_015803	50769	Atp8a2	ATPase, aminophospholipid transporter-like, class I, type 8A, member 2	chr14:59647741-60086834	3685	=	0.399661	0.358125	0.304936	0.274867	0.211496	0.248388	0.029583	0.109324
MSTRG.430.4	227298	Fam134a	family with sequence similarity 134, member A	chr1:75142960-75145453	1049	j	0.0863433	0.136947	0.160289	0	0	0.0581958	0.0205734	0.108461
NM_028975	67878	Tmem33	transmembrane protein 33, transcript variant 1	chr5:67260565-67291461	6247	=	0.349379	0.346214	0.301352	0.19173	0.213819	0.267628	0.0168923	0.107923
NM_001301230	11891	Rab27a	RAB27A, member RAS oncogene family, transcript variant 1	chr9:73044810-73097614	3197	=	0.145526	0.127577	0.108919	0.00457449	0.00334223	0.0507702	0.00462857	0.107779
NM_026390	67812	Ubxn4	UBX domain protein 4	chr1:128244181-128279377	4093	=	0.300661	0.276984	0.212765	0.187468	0.107603	0.1721	0.0398562	0.107746
MSTRG.13569.5	17454	Mov10	Moloney leukemia virus 10	chr3:104799331-104800510	805	j	0.160681	0.199865	0.235531	0.0745908	0.0541009	0.144791	0.0370389	0.107531
MSTRG.19726.12	233977	Ppfia1	protein tyrosine phosphatase, receptor type, f polypeptide (PTPRF), interacting protein (liprin), alpha 1	chr7:144488536-144553633	3222	j	0.119979	0.136704	0.0718336	0.00136985	0	0.00464303	0.00527717	0.107502
NM_001033231	192173	Fam195b	family with sequence similarity 195, member B	chr11:120542888-120549727	1205	=	0.281993	0.291209	0.339864	0.20522	0.155599	0.229766	0.0190236	0.107494
MSTRG.13689.4	77559	Agl	amylo-1,6-glucosidase, 4-alpha-glucanotransferase	chr3:116746323-116791246	4230	j	0.114715	0.154465	0.0959515	0.041304	0	0.00138462	0.00803894	0.107481
NM_001161609_dup7	545654	Gm13285	predicted gene 13285	chr4:88794487-88795035	549	=	0.104905	0.166956	0.203575	0.041502	0.0665781	0.0452956	0.0227964	0.107353
NM_001163855	407788	BC051142	cDNA sequence BC051142, transcript variant 2	chr17:34398820-34460734	1575	=	0.573782	0.491753	0.54701	0.447637	0.394986	0.451972	0.0249736	0.105983
MSTRG.8884.4	208292	Zfp871	zinc finger protein 871	chr17:32775690-32787547	955	j	0.148208	0.147997	0.122938	0.0178452	0.0155146	0.0686802	0.00537828	0.105701
MSTRG.17963.6	232533	Stk38l	serine/threonine kinase 38 like	chr6:146725001-146769249	1142	j	0.395271	0.453775	0.396061	0.297673	0.314928	0.31553	0.00642203	0.105659
NM_001110845	12293	Cacna2d1	calcium channel, voltage-dependent, alpha2/delta subunit 1, transcript variant c	chr5:15934691-16374511	7421	=	0.104049	0.194826	0.100664	0	0.0303791	0.0529204	0.0376294	0.105413
NM_181073	211945	Plekhh1	pleckstrin homology domain containing, family H (with MyTH4 domain) member 1	chr12:79029163-79081655	6439	=	0.132734	0.180147	0.151102	0	0.0416364	0.109716	0.0402565	0.10421
NM_145704	80906	Kcnip2	Kv channel-interacting protein 2, transcript variant c	chr19:45792346-45816063	2247	=	0.0530246	0.14877	0.109557	0	0	0	0.0202154	0.103784
MSTRG.6418.3	74140	Tm9sf1	transmembrane 9 superfamily member 1	chr14:55636138-55643639	1962	j	0.0327322	0.156238	0.121401	0	0	0	0.0481185	0.103457
MSTRG.16131.8	110524	Dgkq	diacylglycerol kinase, theta	chr5:108653005-108660769	1662	j	0.0522653	0.117488	0.166774	0.00510861	0.00193233	0.0196202	0.0371662	0.103289
MSTRG.5878.7	238871	Pde4d	phosphodiesterase 4D, cAMP specific	chr13:108654177-109333631	672	j	0.125323	0.166705	0.106559	0	0	0.0903543	0.0424643	0.102744
MSTRG.4747.5	20773	Sptlc2	serine palmitoyltransferase, long chain base subunit 2	chr12:87333981-87388199	1374	j	0.0967251	0.0941636	0.116527	0	0	0	0.000131483	0.102472
MSTRG.4685.3	238317	Elmsan1	ELM2 and Myb/SANT-like domain containing 1	chr12:84154995-84160135	914	j	0.604591	0.600438	0.571843	0.560136	0.450946	0.46189	0.0489362	0.1013
NM_016701	18008	Nes	nestin	chr3:87971093-87980451	6126	=	0.419926	0.358039	0.445517	0.30971	0.344206	0.265919	0.0425049	0.101215
NM_023052	100504346	Ccl21c	Mus musculus chemokine (C-C motif) ligand 21C (leucine) (Ccl21c)	chr4:41903613-41904743	867	=	0.455344	0.436144	0.476847	0.391214	0.3473	0.327763	0.010437	0.100686
MSTRG.18114.5	68953	Chmp2a	charged multivesicular body protein 2A	chr7:13032006-13034574	941	j	0.0975537	0.0651037	0.138241	0	0	0	0.00903313	0.100299
NM_008708	18108	Nmt2	N-myristoyltransferase 2, transcript variant 1	chr2:3284212-3328877	4461	=	0.344209	0.306456	0.233754	0.18286	0.224865	0.176151	0.0489679	0.100181
NM_001112703	11350	Abl1	c-abl oncogene 1, non-receptor tyrosine kinase, transcript variant 1	chr2:31688537-31804362	7162	=	0.221873	0.233153	0.265584	0.141617	0.181336	0.100261	0.0209127	0.0991317
NM_138672	192187	Stab1	stabilin 1	chr14:31139017-31168641	7995	=	0.401464	0.384499	0.411109	0.249783	0.319183	0.330848	0.0200657	0.0990856
MSTRG.20599.3	116733	Vps4a	vacuolar protein sorting 4A	chr8:107031330-107045312	1727	j	0.392985	0.411866	0.397287	0.272577	0.300665	0.33234	0.00555645	0.0988519
NM_008329	15951	Ifi204	interferon activated gene 204	chr1:173747294-173766919	2295	=	0.304055	0.340391	0.338921	0.219155	0.214705	0.253251	0.00437633	0.0987523
MSTRG.5348.4	108652	Slc35b3	solute carrier family 35, member B3	chr13:38934613-38960513	1103	j	0.110915	0.114132	0.0711109	0	0	0	0.0020402	0.0987191
NM_001284411	28084	Vps25	vacuolar protein sorting 25, transcript variant 1	chr11:101253707-101259547	1128	=	0.204134	0.111134	0.144228	0.0489551	0.0365021	0.0780185	0.0298272	0.0986732
NM_009125	20239	Atxn2	ataxin 2	chr5:121711609-121814950	4472	=	0.12591	0.0775686	0.153198	0.00372769	0.027967	0.0312749	0.0145996	0.0979024
MSTRG.1881.4	78670	Plekhj1	pleckstrin homology domain containing, family J member 1	chr10:80796184-80798284	910	j	0.196388	0.165996	0.0998581	0.0314141	0.0888298	0.0491284	0.0422516	0.0976235
MSTRG.7166.5	13350	Dgat1	diacylglycerol O-acyltransferase 1	chr15:76502091-76511839	1775	j	0.221707	0.263579	0.269524	0.10948	0.191754	0.163993	0.0275073	0.0965277
NM_177341	226025	Trpm3	transient receptor potential cation channel, subfamily M, member 3, transcript variant 6	chr19:22448208-22989884	5157	=	0.181511	0.255245	0.169756	0.116895	0.128111	0.0722431	0.0384525	0.096421
NM_001162500	64099	Parvg	parvin, gamma, transcript variant 1	chr15:84326119-84342978	2700	=	0.0686824	0.163055	0.11391	0	0.0518761	0.00472733	0.0391084	0.096348
MSTRG.6295.2	105504	Exoc5	exocyst complex component 5	chr14:49014031-49023377	1173	j	0.0892653	0.144341	0.157189	0.0267923	0.0238441	0.0514181	0.0130519	0.0962467
MSTRG.5992.6	66082	Abhd6	abhydrolase domain containing 6	chr14:8049454-8053331	569	j	0.205753	0.192	0.290365	0.107647	0.148979	0.143209	0.0449836	0.0960943
MSTRG.10903.1	16588	Kin	Kin17 DNA and RNA binding protein	chr2:10080612-10092604	1238	j	0.193077	0.20599	0.14408	0.0415428	0.0808434	0.134315	0.0437829	0.0954821
MSTRG.1121.1	21346	Tagln2	transgelin 2	chr1:172500246-172507327	1312	j	0.308263	0.235039	0.334658	0.179149	0.194123	0.219425	0.0412041	0.0950878
MSTRG.9733.8	108857	Ankhd1	ankyrin repeat and KH domain containing 1	chr18:36574949-36648505	5569	j	0.0969122	0.138026	0.0708534	0.0113838	0.00732037	0.00199687	0.00856093	0.0950303
NM_011815	23880	Fyb	FYN binding protein, transcript variant 1	chr15:6579847-6665608	4997	=	0.134821	0.112195	0.0859434	0.0013354	0.0317189	0.0148576	0.00464558	0.0950159
MSTRG.18867.5	244059	Chd2	chromodomain helicase DNA binding protein 2	chr7:73455391-73475578	1625	j	0.139715	0.132896	0.204839	0.0304053	0.0614511	0.101421	0.0370706	0.0947244
MSTRG.1050.4	107652	Uap1	UDP-N-acetylglucosamine pyrophosphorylase 1	chr1:170142342-170173452	1792	j	0.112716	0.133455	0.0368286	0	0	0	0.0325271	0.0943334
NM_001081168	50724	Sap30l	SAP30-like	chr11:57801637-57810615	1549	=	0.680158	0.695836	0.734273	0.660682	0.577788	0.591047	0.0366995	0.093583
NM_001347610	71683	Gypc	Mus musculus glycophorin C (Gypc), transcript variant 2	chr18:32528320-32560034	2131	=	0.091639	0.148058	0.0387147	0	0	0	0.0424055	0.092804
MSTRG.2100.4	17311	Kitl	kit ligand	chr10:100015841-100069510	566	j	0.0678327	0.0777798	0.16236	0.00224109	0.00249054	0.0250457	0.040006	0.0927317
MSTRG.16875.13	320405	Cadps2	Ca2+-dependent activator protein for secretion 2	chr6:23519413-23839323	1641	j	0.0709919	0.112719	0.108694	0.0145231	7.73e-05	0	0.00280989	0.0926013
NM_015742	17925	Myo9b	.	chr8:71272714-71360712	7101	=	0.102714	0.123311	0.130057	0.0749672	0	0.00602373	0.0225982	0.0916968
MSTRG.10027.4	269037	Ctif	CBP80/20-dependent translation initiation factor	chr18:75471641-75695081	1917	j	0.191099	0.121293	0.0934186	0.0455172	0.0199306	0.065693	0.045572	0.0915569
MSTRG.16251.3	52064	Coq5	coenzyme Q5 methyltransferase	chr5:115283443-115291095	632	j	0.215631	0.224567	0.266405	0.166572	0.164412	0.101281	0.0261039	0.0914457
NM_025861	66943	Pqlc1	PQ loop repeat containing 1, transcript variant 1	chr18:80256306-80292724	1989	=	0.121181	0.104484	0.113976	0	0.0236473	0.0418207	0.00218021	0.0913908
MSTRG.3115.2	13543	Dvl2	dishevelled segment polarity protein 2	chr11:70005055-70006668	1063	j	0.526485	0.552793	0.553588	0.453204	0.484184	0.422072	0.0103996	0.0911356
NM_177993	73389	Hbp1	high mobility group box transcription factor 1, transcript variant 2	chr12:31929383-31950535	3045	=	0.107806	0.147188	0.109283	0.0207716	0.0452014	0.0255268	0.00364908	0.0909259
NM_007897	13591	Ebf1	early B cell factor 1, transcript variant 2	chr11:44618100-45008096	5203	=	0.157976	0.106054	0.0753972	0	0.060974	0.00639176	0.0426296	0.0906871
NM_198021	213326	Scyl2	SCY1-like 2 (S. cerevisiae), transcript variant 1	chr10:89640107-89686285	3431	=	0.293446	0.256098	0.320681	0.187732	0.183895	0.226647	0.0173618	0.0906503
MSTRG.9067.4	73242	Atat1	alpha tubulin acetyltransferase 1	chr17:35897638-35910048	1436	j	0.151967	0.0584334	0.107434	0.00044099	0.0457575	0	0.0431434	0.0905452
MSTRG.3871.4	56494	Gosr2	golgi SNAP receptor complex member 2	chr11:103686493-103697710	412	j	0.195208	0.211324	0.163281	0.0798538	0.096561	0.123361	0.00900376	0.0900123
NM_001291930	11539	Adora1	adenosine A1 receptor, transcript variant 5	chr1:134199215-134235457	4606	=	0.0904453	0.0368426	0.142513	0	0	0	0.0420478	0.0899335
MSTRG.1139.45	15950	Ifi203	interferon activated gene 203	chr1:173922443-173935318	888	j	0.227324	0.246646	0.235784	0.130481	0.123325	0.186154	0.0120702	0.0899317
NM_001276413	14268	Fn1	fibronectin 1, transcript variant 7	chr1:71585473-71653234	7522	=	0.0568515	0.104175	0.157996	0	0.0304115	0.0191251	0.0423173	0.0898286
MSTRG.438.7	20872	Stk16	serine/threonine kinase 16	chr1:75210855-75213372	1346	j	0.139867	0.105909	0.0732545	0	0.0314446	0.0194149	0.0137339	0.0893902
MSTRG.5894.2	268706	Slc38a9	solute carrier family 38, member 9	chr13:112660766-112672016	409	j	0.113541	0.15343	0.10154	0.0206482	0.0517893	0.0279953	0.00811806	0.0893594
NM_010580	16419	Itgb5	integrin beta 5, transcript variant 2	chr16:33829665-33949338	3253	=	0.04697	0.0923968	0.127581	0	0	0	0.0188818	0.0889827
MSTRG.13649.9	229725	Clcc1	chloride channel CLIC-like 1	chr3:108663470-108678634	1392	j	0.18104	0.152818	0.192457	0.0738583	0.0670738	0.121671	0.0134801	0.0879037
MSTRG.10246.17	329015	Atg2a	autophagy related 2A	chr19:6256479-6261894	1627	j	0.0830738	0.153852	0.117488	0.0348066	0.0432104	0.014034	0.0169639	0.0874541
MSTRG.16723.4	66898	Baiap2l1	BAI1-associated protein 2-like 1	chr5:144277376-144288939	1444	j	0.201462	0.220076	0.1758	0.0795651	0.123065	0.134009	0.0144099	0.0868995
NM_001198867	13191	Dctn1	dynactin 1, transcript variant 3	chr6:83165924-83200117	4115	=	0.89987	0.937058	0.858308	0.781699	0.836128	0.81838	0.0361088	0.0863429
MSTRG.10282.1	68323	Nudt22	nudix (nucleoside diphosphate linked moiety X)-type motif 22	chr19:6993019-6995151	571	j	0.216015	0.25519	0.231088	0.163029	0.130744	0.150328	0.00432745	0.0860643
MSTRG.11935.8	27223	Trp53bp1	transformation related protein 53 binding protein 1	chr2:121208715-121253843	3827	j	0.119951	0.168537	0.0950538	0.0677103	0.0244612	0.0336145	0.0272868	0.0859188
NM_001077698	57778	Fmnl1	formin-like 1, transcript variant 2	chr11:103171138-103198900	3774	=	0.151257	0.094766	0.118313	0.00358649	0.016013	0.0870649	0.0490792	0.0858906
NM_001310670	56707	Zfp111	zinc finger protein 111, transcript variant 2	chr7:24193947-24203583	6310	=	0.372427	0.291789	0.337669	0.25104	0.25106	0.244759	0.0222433	0.0850088
NM_009213	20598	Smpd2	sphingomyelin phosphodiesterase 2, neutral	chr10:41487172-41490340	1602	=	0.152549	0.0911718	0.0734484	0.0504081	0.00520194	0.00666966	0.0393678	0.0849632
MSTRG.15712.8	15194	Htt	huntingtin	chr5:34761765-34908804	9343	j	0.107134	0.109753	0.11148	0	0.0138291	0.0602617	0.00973724	0.0847587
NM_001166584	21676	Tead1	TEA domain family member 1, transcript variant 1	chr7:112679320-112906805	9962	=	0.124135	0.0889853	0.114574	0.0352226	0.00463042	0.0349315	0.00446431	0.084303
MSTRG.16973.4	21848	Trim24	tripartite motif-containing 24	chr6:37871375-37931558	789	j	0.25138	0.189406	0.249148	0.136558	0.179756	0.121324	0.034911	0.0840988
NM_028057	72017	Cyb5r1	cytochrome b5 reductase 1	chr1:134405990-134411738	1626	=	0.814905	0.781505	0.787892	0.695912	0.682643	0.753676	0.0251654	0.0840235
MSTRG.7041.5	211401	Mtss1	metastasis suppressor 1	chr15:58943348-59081668	2341	j	0.0546793	0.0991919	0.102807	0	0.00396304	0.00207245	0.00575289	0.0835474
MSTRG.22438.10	66826	Taz	tafazzin	chrX:74282986-74289414	807	j	0.166005	0.248501	0.190266	0.119786	0.12935	0.113012	0.0315638	0.0808747
NM_009480	22278	Usf1	upstream transcription factor 1, transcript variant 3	chr1:171411681-171418759	1838	=	0.101169	0.0854565	0.0555061	0	0	0	0.00382139	0.0807105
MSTRG.3564.3	264895	Acsf2	acyl-CoA synthetase family member 2	chr11:94557969-94571510	1904	j	0.172433	0.115926	0.0922332	0.0384564	0.0488295	0.0522902	0.0291943	0.0803386
MSTRG.1260.2	320119	Rps6kc1	ribosomal protein S6 kinase polypeptide 1	chr1:190871479-190911770	1110	j	0.404991	0.424138	0.452349	0.367436	0.308252	0.364923	0.027654	0.0802893
MSTRG.7877.7	18951	2020-09-05	septin 5	chr16:18622669-18629908	1319	j	0.873696	0.837276	0.831707	0.781868	0.793981	0.726833	0.0309291	0.0799992
NR_104356	66433	Chchd7	coiled-coil-helix-coiled-coil-helix domain containing 7, transcript variant 8	chr4:3939424-3943525	492	=	0.139933	0.157363	0.104002	0.0132906	0.0683931	0.0798293	0.0365424	0.0799285
MSTRG.4032.4	140721	Caskin2	CASK-interacting protein 2	chr11:115799842-115812084	4003	j	0.0555404	0.0820086	0.101889	0	0	0	0.00401522	0.0798128
NR_125835	53609	Clasrp	CLK4-associating serine/arginine rich protein, transcript variant 5	chr7:19581038-19604361	2392	=	0.124754	0.0962374	0.128664	0	0.0355895	0.0754713	0.0298364	0.0795314
NM_013689	21682	Tec	tec protein tyrosine kinase, transcript variant 4	chr5:72755718-72868448	2554	=	0.0893592	0.119796	0.0966263	0	0.0497165	0.0179218	0.00990005	0.0793813
MSTRG.15549.2	231050	Galnt11	UDP-N-acetyl-alpha-D-galactosamine:polypeptide N-acetylgalactosaminyltransferase 11	chr5:25254245-25265622	1498	j	0.0835028	0.143572	0.0689305	0.021899	0.00944994	0.0267507	0.0276163	0.0793018
MSTRG.6438.4	73181	Nfatc4	nuclear factor of activated T cells, cytoplasmic, calcineurin dependent 4	chr14:55831565-55833943	1479	j	0.225342	0.276659	0.274137	0.173506	0.175321	0.192648	0.0116982	0.078221
MSTRG.15643.2	266781	Snx17	sorting nexin 17	chr5:31193304-31198598	1713	j	0.112973	0.142974	0.121707	0	0.06786	0.0767602	0.0396347	0.0776781
NM_001276412	14268	Fn1	fibronectin 1, transcript variant 6	chr1:71585473-71653234	7792	=	0.0538285	0.0931026	0.128574	0	0.0279531	0.0153389	0.0283541	0.0774043
MSTRG.21760.3	20842	Stag1	stromal antigen 1	chr9:100855714-100956716	2898	j	0.0882955	0.13799	0.150112	0.0266649	0.0734891	0.0443524	0.0295418	0.0772972
NM_001304721	12495	Entpd1	ectonucleoside triphosphate diphosphohydrolase 1, transcript variant 1	chr19:40612366-40741602	4248	=	0.0824935	0.0926897	0.120486	0	0	0.064147	0.033287	0.0771742
MSTRG.8075.2	209200	Dtx3l	deltex 3-like, E3 ubiquitin ligase	chr16:35933465-35938943	814	j	0.0262671	0.118872	0.0852589	0	0	0	0.0469837	0.0767994
MSTRG.3876.4	76719	Kansl1	KAT8 regulatory NSL complex subunit 1	chr11:104334978-104350722	1557	j	0.286196	0.261106	0.284299	0.158129	0.228513	0.215547	0.0295705	0.0764707
MSTRG.11142.6	64436	Inpp5e	inositol polyphosphate-5-phosphatase E	chr2:26398411-26400585	1041	j	0.33814	0.319382	0.322658	0.27222	0.223324	0.25923	0.00878818	0.0751352
NM_172993	269639	Zfp512	zinc finger protein 512	chr5:31452436-31481753	3297	=	0.204318	0.185804	0.175663	0.0833983	0.124176	0.133092	0.012633	0.0750398
MSTRG.7199.27	93686	Rbfox2	RNA binding protein, fox-1 homolog (C. elegans) 2	chr15:77113429-77162755	701	j	0.0762076	0.0648854	0.0893657	0.00691594	0	0.00333264	0.000564863	0.0734034
NM_001276409	14268	Fn1	fibronectin 1, transcript variant 3	chr1:71585473-71653234	8077	=	0.164085	0.132578	0.121678	0.0756947	0.0616083	0.0630207	0.00572645	0.0726725
NM_175638	69847	Wnk4	WNK lysine deficient protein kinase 4	chr11:101260567-101277409	4148	=	0.117658	0.117905	0.131776	0.0479747	0.0366399	0.0667371	0.00192772	0.0719957
NM_001164421	66943	Pqlc1	PQ loop repeat containing 1, transcript variant 3	chr18:80256306-80292724	1935	=	0.109991	0.107772	0.0990085	0	0.0437034	0.0574039	0.0151306	0.0718881
NM_172418	74490	Mamstr	MEF2 activating motif and SAP domain containing transcriptional regulator	chr7:45639977-45645768	2179	=	0.123347	0.127458	0.148502	0.0478474	0.0725537	0.0634863	0.00249475	0.0718063
NM_001290775	228366	Gyltl1b	glycosyltransferase-like 1B, transcript variant 5	chr2:92365046-92371057	2665	=	0.104337	0.0920727	0.100482	0.0113561	0.0443903	0.0270699	0.00220012	0.0713585
MSTRG.7930.5	13845	Ephb3	Eph receptor B3	chr16:21217084-21222814	2774	j	0.0857466	0.0810436	0.0690289	0	0.0217439	0	0.00125342	0.0713584
MSTRG.10968.8	320816	Ankrd16	ankyrin repeat domain 16	chr2:11778560-11790005	1367	j	0.143164	0.129862	0.132703	0.0631943	0.0640584	0.0651379	6.38e-05	0.0711128
MSTRG.9554.1	20641	Snrpd1	small nuclear ribonucleoprotein D1	chr18:10617796-10627968	452	j	0.107595	0.0943461	0.0411792	0	0.0308171	0	0.0358289	0.0707679
MSTRG.20341.10	212528	Trmt1	tRNA methyltransferase 1	chr8:84696695-84699808	1668	j	0.149763	0.15873	0.167347	0.0776422	0.0895275	0.0969614	0.000739925	0.0705697
MSTRG.22438.15	66826	Taz	tafazzin	chrX:74283001-74289549	1152	j	0.119724	0.0389858	0.0580952	0	0	0.00715624	0.0461608	0.069883
NM_009665	11702	Amd1	S-adenosylmethionine decarboxylase 1	chr10:40287458-40302188	3206	=	0.0568303	0.114622	0.108126	0.0341275	0.000670923	0.0354328	0.0316333	0.0697824
MSTRG.12708.2	108115	Slco4a1	solute carrier organic anion transporter family, member 4a1	chr2:180456314-180474381	2558	j	0.0752711	0.0418667	0.101966	0	0.0100209	0	0.0170052	0.0696944
NM_025397	66172	Med11	.	chr11:70451931-70453726	889	=	0.707491	0.656581	0.707866	0.641546	0.596873	0.626124	0.0323656	0.0691318
MSTRG.19926.5	14182	Fgfr1	fibroblast growth factor receptor 1	chr8:25518832-25574109	3064	j	0.0472514	0.0438907	0.115989	0	0	0	0.0424338	0.0690437
MSTRG.315.8	74018	Als2	amyotrophic lateral sclerosis 2 (juvenile)	chr1:59178360-59237219	4150	j	0.0791199	0.0638892	0.103962	0.0207636	0	0.019099	0.00681535	0.0690361
MSTRG.20337.9	12286	Cacna1a	calcium channel, voltage-dependent, P/Q type, alpha 1A subunit	chr8:84522951-84558302	1651	j	0.0835047	0.139098	0.0875874	0.0118769	0.0487787	0.0441845	0.0326037	0.06845
MSTRG.580.4	208727	Hdac4	histone deacetylase 4	chr1:91933204-92180333	3531	j	0.109295	0.0762331	0.0857441	0	0.0660042	0	0.0468886	0.0684228
NM_010778	17221	Cd46	CD46 antigen, complement regulatory protein, transcript variant 1	chr1:195041238-195092248	1875	=	0.0432789	0.0526296	0.109172	0	0	0	0.0293486	0.0683601
NM_010308	14681	Gnao1	guanine nucleotide binding protein, alpha O, transcript variant A	chr8:93810838-93969388	2948	=	0.249558	0.242482	0.222781	0.166677	0.176932	0.166602	0.00143933	0.068203
MSTRG.7258.7	223693	Tmem184b	transmembrane protein 184b	chr15:79362536-79372483	1111	j	0.0999634	0.12033	0.0892386	0.065389	0.0389072	0.000967133	0.0306861	0.0680897
NM_009616	11492	Adam19	a disintegrin and metallopeptidase domain 19 (meltrin beta), transcript variant 1	chr11:46055984-46147347	6395	=	0.541464	0.536111	0.509594	0.479119	0.477021	0.426862	0.0260209	0.0680558
NM_001198573	227334	Usp40	ubiquitin specific peptidase 40, transcript variant 1	chr1:87945121-88008551	5316	=	0.184739	0.230887	0.215856	0.107949	0.173116	0.147645	0.0442295	0.0675909
MSTRG.10345.48	102465190	Mir6367	microRNA 6367	chr19:8989295-9018757	8491	k	0.0963805	0.154016	0.0876055	0.035137	0.0365092	0.065719	0.0442953	0.0668791
NM_013839	22259	Nr1h3	nuclear receptor subfamily 1, group H, member 3, transcript variant 1	chr2:91184061-91195035	1955	=	0.13321	0.0788812	0.100187	0.0103018	0.0375895	0.0646709	0.0403853	0.0665722
MSTRG.5497.3	212483	Fam193b	family with sequence similarity 193, member B	chr13:55539525-55564567	2754	j	0.192949	0.134802	0.156632	0.101493	0.0708535	0.112484	0.0341412	0.0665178
MSTRG.2800.3	22272	Uqcrq	ubiquinol-cytochrome c reductase, complex III subunit VII	chr11:53428953-53430820	364	j	0.0754298	0.122242	0.109898	0.0161219	0.018877	0.0733627	0.0464865	0.0664027
NM_001289603	21422	Tfcp2	transcription factor CP2, transcript variant 2	chr15:100502748-100552008	3295	=	0.109764	0.139627	0.130389	0.0458014	0.0967003	0.0388927	0.0309269	0.0661285
NM_053186	94218	Cnnm3	cyclin M3, transcript variant 1	chr1:36511867-36528236	5192	=	0.265907	0.291329	0.287994	0.228325	0.175591	0.244552	0.0422988	0.0655877
NM_001284392	18952	2020-09-04	septin 4, transcript variant 2	chr11:87581061-87590539	1409	=	0.0362002	0.0649104	0.0942701	0	0	0	0.0177658	0.0651269
MSTRG.3791.5	69847	Wnk4	WNK lysine deficient protein kinase 4	chr11:101268161-101277249	3052	j	0.264861	0.218655	0.219353	0.172262	0.18753	0.150025	0.0265674	0.0643508
MSTRG.4495.1	73490	Mipol1	mirror-image polydactyly 1	chr12:57230412-57461019	2514	j	0.0420121	0.073899	0.0791775	0.000919632	0.00218619	0.000901484	0.00538854	0.0636938
NM_001285984	214917	Fam173a	family with sequence similarity 173, member A, transcript variant 3	chr17:25790500-25792387	633	=	0.0898439	0.0560756	0.0433622	0	0	0	0.0104243	0.0630939
NM_001326683	22290	Uty	ubiquitously transcribed tetratricopeptide repeat gene, Y chromosome, transcript variant 3	chrY:1097144-1245759	5143	=	0.0504689	0.105069	0.0858566	0.00127213	0.0470251	0.00465173	0.0445569	0.0628153
MSTRG.1703.5	52696	Zwint	ZW10 interactor	chr10:72655931-72657659	1437	j	0.315967	0.365008	0.312771	0.267464	0.294685	0.245741	0.0483396	0.0619527
NM_027007	69256	Zfp397	zinc finger protein 397	chr18:23954688-23964670	5486	=	0.131349	0.120761	0.158212	0.057481	0.104448	0.0633647	0.0290316	0.0616762
MSTRG.20997.17	319899	Dock6	dedicator of cytokinesis 6	chr9:21800280-21852618	6354	j	0.0759251	0.0731952	0.0921022	0	0	0.0562686	0.034999	0.0616513
NM_145607	234875	Ttc13	tetratricopeptide repeat domain 13	chr8:124671327-124721975	3049	=	0.0711512	0.120751	0.0876186	0.015507	0.0404808	0.0388067	0.0209251	0.0615755
MSTRG.10106.3	52004	Cdk2ap2	CDK2-associated protein 2	chr19:4097641-4098239	429	j	0.248675	0.264591	0.234055	0.220485	0.174317	0.168664	0.0302351	0.0612849
MSTRG.10851.4	94281	Sfxn4	sideroflexin 4	chr19:60856995-60860179	441	j	0.370204	0.402203	0.38472	0.356637	0.291898	0.325567	0.0430263	0.0610081
MSTRG.18005.7	232791	Cnot3	CCR4-NOT transcription complex, subunit 3	chr7:3645485-3660879	2624	j	0.120048	0.0986095	0.148332	0.0586599	0.0450559	0.0833946	0.0303718	0.0599596
NR_073364	13619	Phc1	polyhomeotic-like 1 (Drosophila), transcript variant 4	chr6:122317731-122339657	3906	=	0.120267	0.164311	0.162956	0.0645009	0.0975296	0.107115	0.037375	0.0594627
NR_037905	66978	Luc7l	Luc7-like, transcript variant 3	chr17:26252910-26280730	1768	=	0.124365	0.131343	0.141448	0.0464498	0.0727233	0.099601	0.0210663	0.0594604
MSTRG.22010.9	27215	Azi2	5-azacytidine induced gene 2	chr9:118061428-118062204	581	j	0.080192	0.0606738	0.0490456	0.0124162	0	0	0.00406449	0.0591651
NM_001283045	11350	Abl1	c-abl oncogene 1, non-receptor tyrosine kinase, transcript variant 3	chr2:31760173-31804362	6039	=	0.0776017	0.102364	0.0774203	0	0.0553664	0.0247619	0.0305778	0.059086
MSTRG.6958.9	70790	Ubr5	ubiquitin protein ligase E3 component n-recognin 5	chr15:37968325-38078486	8484	j	0.151944	0.135468	0.141533	0.0655692	0.087436	0.101809	0.00743025	0.0580436
MSTRG.15262.14	18628	Per3	period circadian clock 3	chr4:151005797-151025371	2340	j	0.0675821	0.0953835	0.0654055	0.00206724	0	0.0525277	0.0423768	0.0579254
MSTRG.20791.4	234854	Cdk10	cyclin-dependent kinase 10	chr8:123226163-123231777	1260	j	0.102248	0.11481	0.0796066	0.0537446	0.0133367	0.0574776	0.0304871	0.0573686
MSTRG.4535.2	66244	Nemf	nuclear export mediator factor	chr12:69311866-69357161	3334	j	0.0794343	0.05778	0.0797281	0	0	0.0450838	0.0264931	0.0572862
MSTRG.8936.8	14972	H2-K1	histocompatibility 2, K1, K region	chr17:33996111-33997748	1170	j	0.299886	0.272789	0.268022	0.226066	0.229013	0.214475	0.00630405	0.0570477
NM_001177313	26428	Orc4	origin recognition complex, subunit 4, transcript variant 2	chr2:48931747-48949267	1397	=	0.0450371	0.0427484	0.0933608	0	0.00292129	0.00719153	0.0266	0.0570112
MSTRG.3448.3	217031	Tada2a	transcriptional adaptor 2A	chr11:84090417-84129622	966	j	0.620148	0.555951	0.575754	0.52422	0.529477	0.527279	0.0402829	0.0569587
NM_026364	67763	Prpsap1	phosphoribosyl pyrophosphate synthetase-associated protein 1	chr11:116470816-116490346	1868	=	0.508587	0.484395	0.480477	0.455755	0.41185	0.436048	0.0214783	0.0566018
MSTRG.11597.13	545428	Ccdc141	coiled-coil domain containing 141	chr2:77049480-77074402	784	j	0.0841989	0.0382248	0.065383	0.000342666	0.0178334	0	0.0178917	0.0565436
MSTRG.21450.5	213550	Dis3l	DIS3 like exosome 3-5 exoribonuclease	chr9:64307082-64335989	3007	j	0.0594824	0.0941323	0.0939697	0	0.0371252	0.041925	0.0329137	0.0561781
NM_001199203	70834	Spag9	sperm associated antigen 9, transcript variant 5	chr11:93996091-94126082	7391	=	0.08779	0.0459312	0.0543794	0.00196956	0.00927408	0.00833308	0.0123845	0.0561746
MSTRG.15687.1	71101	Uvssa	UV stimulated scaffold protein A	chr5:33378555-33415001	2142	j	0.031207	0.0710239	0.0868977	0	0	0.0234819	0.0394008	0.0552156
NM_001346109	18203	Ntan1	Mus musculus N-terminal Asn amidase (Ntan1), transcript variant 5	chr16:13819251-13835451	1006	=	0.0728793	0.0869101	0.117538	0.0247967	0.0387727	0.0509643	0.0233691	0.0542647
NM_173745	75219	Dusp18	dual specificity phosphatase 18	chr11:3895240-3901296	4632	=	0.0928206	0.0686945	0.11459	0.0176225	0.0595197	0.0367549	0.0394882	0.0540693
MSTRG.7784.3	94184	Pdxdc1	pyridoxal-dependent decarboxylase domain containing 1	chr16:13834552-13839860	1015	j	0.147218	0.13735	0.178892	0.0845825	0.109176	0.108192	0.0224335	0.0538361
MSTRG.19714.3	27267	Cars	cysteinyl-tRNA synthetase	chr7:143557812-143600068	2350	j	0.185663	0.139463	0.181532	0.1178	0.117656	0.110335	0.0230982	0.0536223
MSTRG.11167.3	227656	Rexo4	REX4, 3-5 exonuclease	chr2:26954282-26964337	1424	j	0.018798	0.0602507	0.0799923	0	0	0	0.0423905	0.0530137
NM_001167914	110616	Atxn3	ataxin 3, transcript variant 2	chr12:101932924-101958243	1002	=	0.113778	0.112796	0.119322	0.0531147	0.0864891	0.0491007	0.0120818	0.0523972
MSTRG.774.6	70579	Zc3h11a	zinc finger CCCH type containing 11A	chr1:133624388-133627390	1090	j	0.118168	0.0855234	0.11674	0.0290178	0.0662034	0.0681901	0.0344487	0.05234
NM_007610	12366	Casp2	caspase 2	chr6:42264985-42282508	3529	=	0.162625	0.174194	0.146727	0.113979	0.0989996	0.116578	0.00604141	0.0513296
MSTRG.17963.8	232533	Stk38l	serine/threonine kinase 38 like	chr6:146760055-146768619	826	j	0.0719962	0.036987	0.0853113	0.000117625	0.0259168	0.0146039	0.0343238	0.0512187
NM_001081006	208618	Etl4	enhancer trap locus 4, transcript variant c	chr2:20289913-20810535	7413	=	0.055482	0.104536	0.0612508	0.034349	0.0107016	0.0231207	0.0393088	0.0510326
MSTRG.6958.5	70790	Ubr5	ubiquitin protein ligase E3 component n-recognin 5	chr15:37968187-38078490	8644	j	0.134852	0.137012	0.131948	0.0653405	0.0842784	0.101545	0.008526	0.0508827
NM_194339	213895	Bms1	BMS1, ribosome biogenesis factor	chr6:118383381-118419417	4288	=	0.101194	0.0895415	0.0657971	0.0581217	0.0242404	0.0225201	0.0315558	0.0505501
NM_001039655	19417	Rasgrf1	RAS protein-specific guanine nucleotide-releasing factor 1, transcript variant 2	chr9:89909775-89915847	1000	=	0.116416	0.11918	0.116223	0.0577603	0.0738713	0.0698637	0.000530158	0.050108
NM_001316728	70510	Rnf167	ring finger protein 167, transcript variant 2	chr11:70647287-70651414	1959	=	0.0707605	0.0277003	0.076353	0	0.0213494	0.0031636	0.0402836	0.0501002
NM_024249	72055	Slc38a10	solute carrier family 38, member 10, transcript variant 1	chr11:120103951-120151351	4592	=	0.0280757	0.0718215	0.0535553	0	0.00193841	0.00150536	0.0169948	0.0500029
NM_198420	223666	Arhgap39	Rho GTPase activating protein 39, transcript variant 2	chr15:76723985-76818170	4494	=	0.0510523	0.0334289	0.0645322	0	0	0	0.00527329	0.0496711
MSTRG.16381.9	59008	Anapc5	anaphase-promoting complex subunit 5	chr5:122787841-122821297	2735	j	0.0448566	0.0667019	0.0890027	0.0264435	0.00885567	0.0186682	0.0235665	0.0488646
MSTRG.4345.1	22630	Ywhaq	tyrosine 3-monooxygenase/tryptophan 5-monooxygenase activation protein, theta polypeptide	chr12:21390329-21417595	1897	j	0.648104	0.638643	0.619705	0.605423	0.556386	0.598575	0.0493654	0.0486895
MSTRG.8946.1	15000	H2-DMb2	histocompatibility 2, class II, locus Mb2	chr17:34143439-34158059	810	j	0.0790369	0.0498548	0.0664291	0.00231112	0.0125469	0.0348294	0.0191721	0.0485445
MSTRG.20447.16	434341	Nlrc5	NLR family, CARD domain containing 5	chr8:94491399-94523383	3058	j	0.0843893	0.0872814	0.04919	0.00568793	0.0218527	0.0480217	0.049471	0.0484328
MSTRG.370.10	68691	Kansl1l	KAT8 regulatory NSL complex subunit 1-like	chr1:66720737-66773131	1514	j	0.0589942	0.0811613	0.0587273	0.00138514	0.0312234	0.0232076	0.014754	0.0476889
MSTRG.14203.2	68917	Hint2	histidine triad nucleotide binding protein 2	chr4:43654259-43655198	754	j	0.16631	0.19042	0.178722	0.124012	0.111913	0.159831	0.0435221	0.0465655
MSTRG.15971.3	81702	Ankrd17	ankyrin repeat domain 17	chr5:90228061-90366185	8415	j	0.10026	0.0871183	0.0638888	0.0463995	0.0249861	0.0404066	0.0199554	0.0464915
NM_001283046	11350	Abl1	c-abl oncogene 1, non-receptor tyrosine kinase, transcript variant 4	chr2:31688537-31804362	7367	=	0.0620458	0.0566884	0.0865902	0.0108563	0.0463311	0.00940402	0.038185	0.0462443
NM_011631	22027	Hsp90b1	heat shock protein 90, beta (Grp94), member 1	chr10:86690841-86705444	2759	=	0.813584	0.859196	0.834204	0.789391	0.79244	0.786812	0.0255699	0.0461139
NM_134093	68614	Letmd1	LETM1 domain containing 1	chr15:100469034-100479252	2579	=	0.109768	0.125303	0.0919567	0.0468645	0.0805154	0.0613191	0.0281821	0.0461097
NM_175154	69976	Galk2	galactokinase 2, transcript variant 2	chr2:125859109-125984298	2629	=	0.0555853	0.0702507	0.0697263	0.0168091	0.00900588	0.0314574	0.00480971	0.0460967
MSTRG.4042.8	192897	Itgb4	integrin beta 4	chr11:116000071-116008164	2425	j	0.112034	0.0976655	0.0746124	0.0280605	0.0674374	0.0519688	0.0447851	0.045615
MSTRG.19809.3	17207	Mcf2l	mcf.2 transforming sequence-like	chr8:12915923-12984487	464	j	0.0721544	0.0725179	0.0516204	0.0146041	0.00526119	0.04069	0.0232487	0.0452458
NM_001286973	67713	Dnajc19	DnaJ heat shock protein family (Hsp40) member C19, transcript variant 4	chr3:34077285-34081354	634	=	0.037945	0.0505566	0.0625936	0	0	0.0155133	0.00680202	0.045194
MSTRG.4747.4	20773	Sptlc2	serine palmitoyltransferase, long chain base subunit 2	chr12:87333975-87388199	1255	j	0.0612386	0.043114	0.0316892	0.000397812	6.57e-05	0	0.00628595	0.0451927
MSTRG.4739.5	14874	Gstz1	glutathione transferase zeta 1 (maleylacetoacetate isomerase)	chr12:87159977-87168709	517	j	0.19114	0.184765	0.181611	0.142218	0.149708	0.130095	0.00208241	0.045165
NR_125832	53609	Clasrp	CLK4-associating serine/arginine rich protein, transcript variant 2	chr7:19581038-19604486	2181	=	0.0876425	0.111589	0.100693	0.0742611	0.0311923	0.0591853	0.0350709	0.0450952
NR_002840	14455	Gas5	growth arrest specific 5	chr1:161035166-161038537	2554	=	0.224605	0.207901	0.206762	0.180552	0.156065	0.168758	0.00809296	0.0446308
MSTRG.17510.5	108655	Foxp1	forkhead box P1	chr6:98929990-99173422	2413	j	0.0375845	0.0662783	0.0411689	0.00767523	0.00299082	0.00168956	0.00862927	0.0442254
MSTRG.7090.8	14083	Ptk2	PTK2 protein tyrosine kinase 2	chr15:73205933-73423162	3460	j	0.0643188	0.0401704	0.0571414	0	0	0.029785	0.0229536	0.0439485
MSTRG.15533.8	20535	Slc4a2	solute carrier family 4 (anion exchanger), member 2	chr5:24430630-24439478	3068	j	0.132876	0.156942	0.168706	0.101002	0.114368	0.113124	0.0189262	0.0433432
NM_001310720	18438	P2rx4	purinergic receptor P2X, ligand-gated ion channel 4, transcript variant 3	chr5:122707544-122729738	2621	=	0.0612851	0.0232924	0.0435085	0	0	0	0.0176874	0.0426953
NM_001164798	72055	Slc38a10	solute carrier family 38, member 10, transcript variant 2	chr11:120103951-120151351	4589	=	0.0267277	0.0533721	0.0470522	0	0	0	0.00619949	0.042384
NM_001285840	319613	Sybu	syntabulin (syntaxin-interacting), transcript variant d	chr15:44671856-44748672	3029	=	0.0504458	0.0781182	0.075857	0.0311618	0.00605329	0.0400725	0.0349304	0.0423778
MSTRG.19053.11	233545	Emsy	EMSY, BRCA2-interacting transcriptional repressor	chr7:98593221-98656569	3728	j	0.0594671	0.0225371	0.0445151	0	0	0	0.0170703	0.0421731
MSTRG.16411.2	70650	Zcchc8	zinc finger, CCHC domain containing 8	chr5:123700231-123721021	2164	j	0.0778336	0.0507628	0.0343684	0	0.0127353	0.0243196	0.0442634	0.04197
NM_001164090	12033	Bcap29	B cell receptor associated protein 29, transcript variant 2	chr12:31595354-31634658	1791	=	0.0745059	0.0624033	0.0648375	0.0265752	0.0262039	0.0238164	0.000389451	0.041717
MSTRG.18895.2	18975	Polg	polymerase (DNA directed), gamma	chr7:79449383-79466163	4983	j	0.0632047	0.0464967	0.0793428	0.0240864	0.0109542	0.0298702	0.019809	0.0413778
MSTRG.15758.8	665775	Bod1l	biorientation of chromosomes in cell division 1-like	chr5:41788715-41844279	8010	j	0.0149655	0.0548215	0.0540283	0	0	0	0.034938	0.0412717
MSTRG.5841.3	18708	Pik3r1	phosphatidylinositol 3-kinase, regulatory subunit, polypeptide 1 (p85 alpha)	chr13:101684577-101690704	1678	j	0.221913	0.251286	0.212161	0.170638	0.200875	0.19032	0.0489723	0.0411761
NR_045519	71810	Ranbp3	RAN binding protein 3, transcript variant 4	chr17:56673225-56711769	2621	=	0.052167	0.0445726	0.0663849	0.00248412	0.0290446	0.0108142	0.0164144	0.0402605
MSTRG.17918.2	232491	Pyroxd1	pyridine nucleotide-disulphide oxidoreductase domain 1	chr6:142345697-142362624	2177	j	0.0384109	0.0555008	0.0782136	0.0232165	0.0281798	0	0.0494055	0.040243
NM_011236	19365	Rad52	RAD52 homolog, DNA repair protein, transcript variant 4	chr6:119902698-119922823	1695	=	0.104239	0.103782	0.0954826	0.0649561	0.0396968	0.0811135	0.033882	0.0392455
MSTRG.13992.8	207920	Esrp1	epithelial splicing regulatory protein 1	chr4:11333289-11386477	2295	j	0.067913	0.0688055	0.0618015	0.0228988	0.0399158	0.0194646	0.00442964	0.0387469
MSTRG.3288.1	109934	Abr	active BCR-related gene	chr11:76416732-76622301	5016	j	0.0226423	0.0496922	0.0635509	0	0.02043	9.79e-06	0.0494621	0.0384818
NM_001277898	18747	Prkaca	protein kinase, cAMP dependent, catalytic, alpha, transcript variant 2	chr8:83976883-83996442	2247	=	0.0564959	0.0433352	0.0485985	0.0313178	0.000101989	0.00189001	0.0238658	0.0383733
MSTRG.16066.12	19249	Ptpn13	protein tyrosine phosphatase, non-receptor type 13	chr5:103529562-103598143	5121	j	0.0664713	0.0491309	0.0674992	0.000841092	0.0395936	0.0285894	0.0428182	0.0380258
MSTRG.15664.6	20534	Slc4a1ap	solute carrier family 4 (anion exchanger), member 1, adaptor protein	chr5:31533932-31554019	1393	j	0.0990735	0.12892	0.0975394	0.0613883	0.0819997	0.0713284	0.0353637	0.0369388
NM_001167976	217593	Slc25a21	solute carrier family 25 (mitochondrial oxodicarboxylate carrier), member 21, transcript variant 2	chr12:56712634-57160643	2166	=	0.0474674	0.0189635	0.0442326	0	0	0	0.0149287	0.0368878
NM_001346695	114606	Tle6	Mus musculus transducin-like enhancer of split 6 (Tle6), transcript variant 2	chr10:81590904-81600900	1986	=	0.035683	0.0168147	0.0576131	0	0	0	0.0357505	0.0367036
MSTRG.5679.3	218343	Ttc37	tetratricopeptide repeat domain 37	chr13:76104728-76188513	4993	j	0.0491784	0.019994	0.055111	0	0	0.0149977	0.0380773	0.0364285
MSTRG.21210.9	235315	Rnf214	ring finger protein 214	chr9:45867408-45906845	2490	j	0.0353097	0.0311995	0.0423524	0	0	0	0.00036911	0.0362872
MSTRG.3349.2	67811	Poldip2	polymerase (DNA-directed), delta interacting protein 2	chr11:78512783-78522025	1086	j	0.0472007	0.0294099	0.0430658	0	0	0.0109337	0.00505267	0.0362476
MSTRG.1751.3	12834	Col6a2	collagen, type VI, alpha 2	chr10:76610983-76623404	1346	j	0.100258	0.103024	0.088766	0.0444904	0.0817464	0.0604901	0.0393157	0.035107
NM_134073	105440	Kctd9	potassium channel tetramerisation domain containing 9, transcript variant 2	chr14:67716098-67742310	3157	=	0.0302187	0.0256764	0.0493826	0	0	0	0.00845642	0.0350926
MSTRG.11841.6	21825	Thbs1	thrombospondin 1	chr2:118118951-118125150	2238	j	0.0916649	0.115927	0.0876674	0.054524	0.0662446	0.0703153	0.0256716	0.0347251
MSTRG.2208.8	73192	Xpot	exportin, tRNA (nuclear export receptor for tRNAs)	chr10:121614985-121616754	373	j	0.0517093	0.0632737	0.0307558	0.00765139	0.00879785	0.0268597	0.0398199	0.0341433
NR_126095	13400	Dmpk	dystrophia myotonica-protein kinase, transcript variant 4	chr7:19083849-19093820	2870	=	0.0411024	0.0462304	0.0412391	0.000111254	0.0260152	0.000234746	0.01782	0.0340702
MSTRG.10967.12	50755	Fbxo18	F-box protein 18	chr2:11759785-11763097	562	j	0.0502621	0.0464857	0.0627554	0.0102872	0.0217585	0.02574	0.00738764	0.0339058
MSTRG.13901.4	99633	Adgrl2	adhesion G protein-coupled receptor L2	chr3:148816870-148989008	5164	j	0.0352372	0.0530346	0.0533855	0	0.0307314	0.00940547	0.0359414	0.0338402
NM_001347505	243300	Nyap1	Mus musculus neuronal tyrosine-phosphorylated phosphoinositide 3-kinase adaptor 1 (Nyap1), transcript variant 2	chr5:137730882-137741168	3501	=	1	1	0.996387	0.966041	0.981271	0.947875	0.0256368	0.0337334
NR_104303	105638	Dph3	diphthamine biosynthesis 3, transcript variant 4	chr14:32080517-32085692	2946	=	0.0190336	0.0235272	0.0568721	0	0	0	0.0499637	0.0331443
MSTRG.19127.2	16068	Il18bp	interleukin 18 binding protein	chr7:102015654-102018167	1010	j	0.0462923	0.0533802	0.0474052	0	0.0224768	0.0254344	0.0165419	0.0330555
MSTRG.4042.12	192897	Itgb4	integrin beta 4	chr11:116005449-116008167	1764	j	0.0650249	0.0875168	0.0948846	0.0470111	0.0436936	0.0577191	0.0292679	0.0330008
NM_001122822	22427	Wrn	Werner syndrome homolog (human), transcript variant 2	chr8:33234373-33385527	6273	=	0.0450892	0.0328294	0.0238341	0.00301855	0	0	0.00619967	0.0329114
MSTRG.19564.10	17345	Mki67	antigen identified by monoclonal antibody Ki 67	chr7:135690010-135716378	8541	j	0.0407777	0.0534401	0.0246502	0.000158143	0.0215184	0	0.0419045	0.0323971
NM_008321	15903	Id3	inhibitor of DNA binding 3	chr4:136143822-136145392	953	=	0.807173	0.808972	0.821223	0.764144	0.791557	0.784506	0.0255437	0.0323875
NM_172945	268445	Ankrd13b	ankyrin repeat domain 13b	chr11:77470487-77489678	3336	=	0.0438398	0.0462157	0.0637956	0.00825382	0.0271367	0.0227197	0.019813	0.0319136
NM_198101	78816	Gmip	Gem-interacting protein	chr8:69808687-69821870	3925	=	0.0441545	0.0326115	0.0231967	0.00263511	0.000397753	0.00163175	0.0064629	0.031766
NM_001347316	66822	Fbxo25	Mus musculus F-box protein 25 (Fbxo25), transcript variant 1	chr8:13907739-13940544	2122	=	0.0656604	0.0331489	0.0337095	0.00881333	0.0145997	0.0147957	0.0450984	0.0314367
MSTRG.5878.15	238871	Pde4d	phosphodiesterase 4D, cAMP specific	chr13:109441939-109772780	868	j	0.047259	0.0417208	0.052168	0.00997795	0.0366733	0.000995441	0.0488092	0.031167
NM_028767	74123	Foxp4	forkhead box P4, transcript variant 3	chr17:47867133-47924632	3986	=	0.045281	0.0497064	0.0529091	0.0238035	0.00286877	0.0278967	0.0181546	0.0311091
NR_110352	75812	Tasp1	taspase, threonine aspartase 1, transcript variant 7	chr2:139833479-140066805	2177	=	0.0249073	0.0485414	0.0250665	0	0	0.00524289	0.0180673	0.0310908
MSTRG.1932.9	21886	Tle2	transducin-like enhancer of split 2	chr10:81575463-81590452	2510	j	0.0372758	0.0179551	0.0379379	0	0	0	0.00904394	0.0310562
MSTRG.10274.2	18797	Plcb3	phospholipase C, beta 3	chr19:6953107-6960475	2378	j	0.0623644	0.0628764	0.0428373	0.0201401	0.0224814	0.0323355	0.014919	0.0310404
MSTRG.17456.10	232227	Iqsec1	IQ motif and Sec7 domain 1	chr6:90690296-90763939	1008	j	0.0314448	0.016492	0.047822	0	0	0.00340225	0.0278806	0.0307855
NM_001293559	12857	Cox4i1	cytochrome c oxidase subunit IV isoform 1, transcript variant 2	chr8:120668320-120674209	669	=	0.0848453	0.0702603	0.0609577	0.0396282	0.032541	0.0529654	0.0298326	0.0303095
MSTRG.9401.24	12211	Birc6	baculoviral IAP repeat-containing 6	chr17:74693386-74696468	368	j	0.0450554	0.0379178	0.0553298	3.81e-05	0.0306945	0.0168644	0.041418	0.0302353
MSTRG.15124.3	74772	Atp13a2	ATPase type 13A2	chr4:140986932-141003362	2755	j	0.0315835	0.0476873	0.0471193	0.00309045	0.0210707	0.0127189	0.0157366	0.0298367
MSTRG.20543.2	11972	Atp6v0d1	ATPase, H+ transporting, lysosomal V0 subunit D1	chr8:105524665-105525781	937	j	0.133314	0.151938	0.130717	0.101959	0.102413	0.122532	0.0356017	0.0296886
MSTRG.20976.16	13430	Dnm2	dynamin 2	chr9:21478761-21490783	647	j	0.0398245	0.0250948	0.0589521	0.00646795	0.0116437	0.0172729	0.0455791	0.0294956
MSTRG.4208.4	68837	Foxk2	forkhead box K2	chr11:121299527-121306986	483	j	0.114839	0.0877626	0.105126	0.0853709	0.069821	0.0643783	0.0438706	0.0293857
NM_008879	18826	Lcp1	lymphocyte cytosolic protein 1, transcript variant 2	chr14:75136425-75230842	3748	=	0.0515164	0.0419846	0.0270983	0.0161112	0	0.0169535	0.0315602	0.0291782
NM_001287015	67225	Rnpc3	RNA-binding region (RNP1, RRM) containing 3, transcript variant 3	chr3:113605067-113630149	3885	=	0.0472053	0.0457924	0.0670721	0.0344381	0.0253552	0.0130178	0.0347984	0.0290862
MSTRG.2670.9	70802	Pwwp2a	PWWP domain containing 2A	chr11:43704371-43720446	1423	j	0.0421021	0.0317829	0.0384672	0	0.00394122	0.0219554	0.0176479	0.0288185
MSTRG.9045.5	240084	Cchcr1	coiled-coil alpha-helical rod protein 1	chr17:35529696-35531015	1037	j	0.156285	0.168254	0.162155	0.14901	0.119119	0.132824	0.037225	0.0285806
NM_001310699	75734	Mff	mitochondrial fission factor, transcript variant 4	chr1:82724890-82752389	1674	=	0.0340615	0.0187858	0.0350601	0	0	0.00303932	0.00619064	0.0282894
NM_001168489	17283	Men1	multiple endocrine neoplasia 1, transcript variant 3	chr19:6335013-6340894	2644	=	0.0639915	0.0529379	0.0828492	0.0360203	0.0417635	0.0375011	0.0340367	0.0281646
MSTRG.4053.2	217335	Fbf1	Fas (TNFRSF6) binding factor 1	chr11:116142312-116166096	4884	j	0.136473	0.129969	0.155478	0.119379	0.118988	0.100033	0.0491395	0.02784
NM_013471	11746	Anxa4	annexin A4	chr6:86736840-86793584	2003	=	0.113235	0.12186	0.136001	0.0981869	0.093752	0.0966856	0.0152843	0.0274906
MSTRG.15147.3	69582	Plekhm2	pleckstrin homology domain containing, family M (with RUN domain) member 2	chr4:141626562-141631892	1971	j	0.0458162	0.0352727	0.0266653	0.00108595	0.0100628	0.0148785	0.0164881	0.0272423
NM_009405	21953	Tnni2	troponin I, skeletal, fast 2	chr7:142442468-142444405	667	=	0.0923225	0.0728902	0.0609796	0.0511389	0.0443277	0.0496976	0.0448495	0.0270094
NM_001025429	70834	Spag9	sperm associated antigen 9, transcript variant 3	chr11:94044205-94126082	6912	=	0.0287366	0.027615	0.0323161	0.000166053	0.00615213	0.00312421	0.000293706	0.0264084
MSTRG.8936.9	14972	H2-K1	histocompatibility 2, K1, K region	chr17:33996111-33997748	1149	j	0.16155	0.147706	0.152372	0.133663	0.12036	0.129086	0.00970413	0.0261727
MSTRG.16086.3	17472	Gbp4	guanylate binding protein 4	chr5:105014437-105138404	4087	j	0.0342876	0.0350881	0.056733	0.0179464	0.0229488	0.00804192	0.0397118	0.0257239
NM_172285	234779	Plcg2	phospholipase C, gamma 2	chr8:117498275-117635142	4314	=	0.943744	0.931928	0.949343	0.912599	0.922751	0.913353	0.0139055	0.0254373
MSTRG.9647.2	225289	AW554918	expressed sequence AW554918	chr18:25169020-25383312	797	j	0.0133922	0.0338626	0.0373037	0	0.00201998	0.00716603	0.0317731	0.0251242
MSTRG.20447.12	434341	Nlrc5	NLR family, CARD domain containing 5	chr8:94472763-94526281	6307	j	0.0360786	0.0415491	0.047573	0.0115689	0.0123158	0.0287407	0.0205751	0.0241918
MSTRG.16512.6	14886	Gtf2i	general transcription factor II I	chr5:134238327-134306616	3744	j	0.0187008	0.0262022	0.0262041	0.000508122	0	0.000699255	0.00074854	0.0232999
MSTRG.16326.4	246728	Oas2	2-5 oligoadenylate synthetase 2	chr5:120731695-120749848	2805	j	0.0300129	0.0503647	0.0478828	0.0159957	0.0267772	0.0163005	0.0345646	0.0230623
MSTRG.6634.5	67302	Zc3h13	zinc finger CCCH type containing 13	chr14:75327435-75344235	3639	j	0.0530521	0.0538633	0.0442771	0.0201295	0.028265	0.0337763	0.0101108	0.0230072
NM_001001982	214239	A430105I19Rik	RIKEN cDNA A430105I19 gene	chr2:118754145-118762661	4716	=	0.0220872	0.0443158	0.0190819	0.00366702	0.00440029	0.00864333	0.0474623	0.0229248
NM_001256100	76366	Mtif3	mitochondrial translational initiation factor 3, transcript variant 1	chr5:146951573-146963797	5099	=	0.0284945	0.0267165	0.0351009	0	0.0128237	0.00956805	0.00802307	0.02264
MSTRG.10634.18	20411	Sorbs1	sorbin and SH3 domain containing 1	chr19:40314233-40352668	1478	j	0.0348239	0.0402506	0.0314031	0.00858558	0.0130637	0.0184862	0.00455622	0.022114
NM_001159535	12288	Cacna1c	calcium channel, voltage-dependent, L type, alpha 1C subunit, transcript variant 4	chr6:118587240-119108495	13586	=	0.0386961	0.0376514	0.0223432	0	0.0137908	0.0191215	0.0477592	0.0219262
NM_001025428	70834	Spag9	sperm associated antigen 9, transcript variant 2	chr11:94044205-94126082	6915	=	0.0274924	0.0308941	0.0233118	0.00697772	0.00518967	0.00502838	0.000704896	0.0215008
MSTRG.13165.13	213498	Arhgef11	Rho guanine nucleotide exchange factor (GEF) 11	chr3:87716928-87737220	3127	j	0.0526372	0.064801	0.0587424	0.0297503	0.0416559	0.0418346	0.0169251	0.0209799
MSTRG.17123.5	53379	Hnrnpa2b1	heterogeneous nuclear ribonucleoprotein A2/B1	chr6:51461978-51469894	1381	j	0.0250381	0.0343135	0.0191925	0	0.0157749	0	0.0379924	0.0209231
NM_198013	103841	Cuedc1	CUE domain containing 1, transcript variant 1	chr11:88099146-88194140	3180	=	0.016464	0.0330659	0.0162403	2.43e-07	0	0.00449654	0.0240145	0.0204245
NM_001286601	76499	Clasp2	CLIP associating protein 2, transcript variant 6	chr9:113812586-113919697	5643	=	0.0318495	0.019868	0.018814	0	0.00555103	0.00376135	0.0104521	0.0204064
NM_030241	67956	Kmt5a	lysine methyltransferase 5A, transcript variant 1	chr5:124439930-124462311	2742	=	0.0188291	0.0263522	0.0159519	0	0	0	0.00277372	0.0203778
MSTRG.15032.13	14105	Srsf10	serine/arginine-rich splicing factor 10	chr4:135856565-135867392	1269	j	0.0212005	0.00904029	0.0311135	0	0	0.00035174	0.0333705	0.0203342
MSTRG.17636.14	12288	Cacna1c	calcium channel, voltage-dependent, L type, alpha 1C subunit	chr6:118587509-119108495	13365	j	0.0436926	0.047848	0.0258857	0.0167974	0.0171232	0.0228208	0.044834	0.0202283
MSTRG.4498.6	70846	Ttc6	tetratricopeptide repeat domain 6	chr12:57713812-57729579	758	j	0.0271219	0.0103386	0.0229267	0	0	0.000504718	0.0167324	0.0199608
NR_138592	110351	Rap1gap	Mus musculus Rap1 GTPase-activating protein (Rap1gap), transcript variant 6	chr4:137724461-137729861	1845	=	0.0404185	0.0622378	0.0563237	0.0290753	0.0376081	0.0333104	0.0476868	0.0196621
MSTRG.5773.2	271144	Ankdd1b	ankyrin repeat and death domain containing 1B	chr13:96417696-96471160	1857	j	0.0110084	0.0286435	0.0208715	0	0.00165175	0	0.0187209	0.0196239
NM_027017	69277	3300002I08Rik	RIKEN cDNA 3300002I08 gene	chr2:150310937-150362765	648	=	0.00936049	0.0217247	0.0276704	0	0	0	0.0221258	0.0195852
MSTRG.18175.13	13400	Dmpk	dystrophia myotonica-protein kinase	chr7:19084017-19093816	2424	j	0.0230085	0.0312123	0.0185639	0	0.000154511	0.0146475	0.0340525	0.0193276
MSTRG.3081.4	20020	Polr2a	polymerase (RNA) II (DNA directed) polypeptide A	chr11:69734379-69741278	3046	j	0.018223	0.0345355	0.0308919	0.0038072	0.0097524	0.0127474	0.0269181	0.0191145
MSTRG.10111.10	58988	Rps6kb2	ribosomal protein S6 kinase, polypeptide 2	chr19:4156977-4162981	1944	j	0.0407563	0.0312006	0.0464502	0.0225815	0.0203983	0.0194696	0.0147895	0.0186526
NM_147179	67187	Zmynd19	zinc finger, MYND domain containing 19, transcript variant 2	chr2:24950158-24960870	2759	=	0.021099	0.0193645	0.0128733	0	0	0	0.00207637	0.0177789
MSTRG.9262.15	57435	Plin4	perilipin 4	chr17:56102005-56109802	3916	j	0.0316809	0.0218689	0.0125881	0.0011168	0.00359937	0.00816331	0.0393115	0.0177528
MSTRG.8683.14	30957	Mapk8ip3	mitogen-activated protein kinase 8 interacting protein 3	chr17:24917845-24960623	1291	j	0.0273051	0.0267521	0.018684	0.00499424	0.0166041	0.00335173	0.0336608	0.0159304
MSTRG.17636.13	12288	Cacna1c	calcium channel, voltage-dependent, L type, alpha 1C subunit	chr6:118587404-119108495	13470	j	0.0415299	0.0379533	0.0257057	0.0169851	0.0176055	0.022893	0.036545	0.0159018
NM_001297607	19358	Rad23a	RAD23 homolog A, nucleotide excision repair protein, transcript variant 3	chr8:84834652-84840665	2036	=	0.0179331	0.0145829	0.014232	0	0	0	0.000189697	0.0155827
NM_027993	71901	Fam219a	family with sequence similarity 219, member A, transcript variant 2	chr4:41518929-41569527	2076	=	0.0108428	0.0218497	0.0224181	0	0	0.00840375	0.0294787	0.015569
MSTRG.1721.4	104248	Cabin1	calcineurin binding protein 1	chr10:75646355-75668084	2077	j	0.0119049	0.0260481	0.00854586	0	0	0	0.0445495	0.0154996
NM_026891	68968	Cdan1	congenital dyserythropoietic anemia, type I (human)	chr2:120716154-120731517	6384	=	0.0280263	0.0144725	0.0259884	0.00207418	0.00622544	0.0138017	0.0467543	0.015462
MSTRG.13846.1	12167	Bmpr1b	bone morphogenetic protein receptor, type 1B	chr3:141837136-142169228	5249	j	0.0318251	0.0267672	0.0216085	0.00712651	0.00958886	0.0180028	0.0265425	0.0151609
MSTRG.610.5	59041	Stk25	serine/threonine kinase 25 (yeast)	chr1:93622252-93626353	1203	j	0.0216198	0.0190353	0.020409	0.00468198	0.00621665	0.00621323	8.51e-05	0.0146508
MSTRG.20276.4	109136	Mmaa	methylmalonic aciduria (cobalamin deficiency) type A	chr8:79267896-79274954	809	j	0.0218689	0.00851631	0.0177548	0	0	0.00463377	0.0267616	0.0145021
MSTRG.20120.6	234353	Psd3	pleckstrin and Sec7 domain containing 3	chr8:67696871-68062292	3293	j	0.0150178	0.0234434	0.0103313	0	0	0.00531953	0.0265615	0.014491
MSTRG.17107.4	101214	Tra2a	transformer 2 alpha homolog (Drosophila)	chr6:49244490-49264018	1531	j	0.0134609	0.0224014	0.00719639	0	0	0.000124147	0.0315635	0.0143115
MSTRG.15840.4	22235	Ugdh	UDP-glucose dehydrogenase	chr5:65413864-65435823	1897	j	0.0130691	0.0167105	0.0161334	0	0.00367708	0	0.00107696	0.0140786
NM_001205371	319996	Casc4	cancer susceptibility candidate 4, transcript variant 5	chr2:121867705-121936207	3792	=	0.0126134	0.0144551	0.0146526	0	0	0	2.81e-05	0.0139071
NM_001164079	21841	Tia1	cytotoxic granule-associated RNA binding protein 1, transcript variant 3	chr6:86404219-86433405	4174	=	0.014131	0.0260911	0.0277347	0.0121052	0.00576274	0.00881411	0.0419146	0.0137583
MSTRG.9123.6	224792	Adgrf5	adhesion G protein-coupled receptor F5	chr17:43389479-43455426	4511	j	0.0319551	0.0224371	0.0274458	0.0167544	0.0156185	0.00834454	0.0227575	0.0137069
NM_001252471	20405	Sh3gl1	SH3-domain GRB2-like 1, transcript variant 2	chr17:56016750-56036637	1950	=	0.0123804	0.0236135	0.0156425	0	0.00347353	0.00759473	0.0276312	0.0135227
MSTRG.21115.1	235283	Gramd1b	GRAM domain containing 1B	chr9:40293644-40320763	2998	j	0.0183136	0.0166442	0.0226627	0.00721797	0	0.0107412	0.0220188	0.0132204
MSTRG.10658.5	72199	Mms19	MMS19 (MET18 S. cerevisiae)	chr19:41944410-41981133	3215	j	0.0304367	0.024096	0.0259991	0.00685973	0.0167869	0.0173604	0.0276541	0.013175
NM_008874	18797	Plcb3	phospholipase C, beta 3, transcript variant 2	chr19:6953713-6969814	4257	=	0.0142533	0.0226193	0.00913403	0.00443598	0.000439109	0.00177812	0.0329677	0.0131178
MSTRG.15215.8	230903	Fbxo44	F-box protein 44	chr4:148155986-148160055	1059	j	0.0357282	0.0450408	0.0405104	0.0335913	0.0250583	0.0239239	0.0337724	0.012902
NM_001286786	14924	Magi1	membrane associated guanylate kinase, WW and PDZ domain containing 1, transcript variant 7	chr6:93681478-94283917	5727	=	0.0141508	0.019014	0.0159133	0	0.0108066	0	0.0300943	0.0127572
MSTRG.13499.11	83679	Pde4dip	phosphodiesterase 4D interacting protein (myomegalin)	chr3:97690773-97868227	7102	j	0.00487699	0.0134446	0.0192282	0	0	0	0.0398439	0.0125166
MSTRG.8200.20	320712	Abi3bp	ABI gene family, member 3 (NESH) binding protein	chr16:56631860-56689232	2257	j	0.0171027	0.016883	0.00967944	0	0	0.0067375	0.020601	0.0123092
MSTRG.1231.2	100316821	Mir1981	microRNA 1981	chr1:184813749-184845834	1271	k	0.985196	0.986584	0.9899	0.979909	0.974292	0.972355	0.0116864	0.011708
MSTRG.4063.6	53413	Exoc7	exocyst complex component 7	chr11:116289011-116306735	2265	j	0.00805689	0.0159846	0.0134886	0	0.00384262	0	0.0135964	0.0112292
MSTRG.1681.5	108829	Jmjd1c	jumonji domain containing 1C	chr10:67096499-67245008	6868	j	0.0165623	0.0129688	0.0232523	0.00748996	0.00291207	0.0089839	0.0342019	0.0111325
NM_134064	105239	Rnf44	ring finger protein 44, transcript variant 4	chr13:54679399-54687808	3941	=	0.00789789	0.0166774	0.016427	0	0	0.00796434	0.0483875	0.0110126
NR_104594	14924	Magi1	membrane associated guanylate kinase, WW and PDZ domain containing 1, transcript variant 9	chr6:93681478-93912963	4667	=	0.0169108	0.00802519	0.0156326	0.000819124	0.00308149	0.0044272	0.0223038	0.0107469
MSTRG.2949.7	20185	Ncor1	nuclear receptor co-repressor 1	chr11:62317810-62438515	7170	j	0.00937811	0.014171	0.00830697	0	0	0	0.00415486	0.0106187
MSTRG.21369.3	102414	Clk3	CDC-like kinase 3	chr9:57750952-57763038	1405	j	0.00554128	0.0118736	0.0143212	0	0	0	0.0155533	0.0105787
MSTRG.3248.3	103677	Smg6	Smg-6 homolog, nonsense mediated mRNA decay factor (C. elegans)	chr11:74928450-75159978	4403	j	0.0179373	0.01212	0.017006	0.00196885	0.00318806	0.0107634	0.0343288	0.010381
NM_027180	69710	Arap1	ArfGAP with RhoGAP domain, ankyrin repeat and PH domain 1, transcript variant 1	chr7:101385526-101412586	4929	=	0.0153179	0.00936465	0.0198312	0.00507951	0.00657925	0.00488834	0.0388215	0.00932219
NM_001080817	382066	Prdm10	PR domain containing 10	chr9:31315107-31378543	3408	=	0.0145209	0.0133371	0.0131251	0	0.00376534	0.00945608	0.0292254	0.00925389
NM_019831	56364	Zmym3	zinc finger, MYM-type 3, transcript variant 1	chrX:101404384-101420222	5430	=	0.00345614	0.0113048	0.0127126	0.0014258	0	0	0.0409457	0.00868257
NM_001146026	105239	Rnf44	ring finger protein 44, transcript variant 2	chr13:54679399-54687808	3933	=	0.0115516	0.00961648	0.00870426	0	0	0.00386091	0.00485623	0.00867049
NM_178654	109333	Pkn2	protein kinase N2	chr3:142790902-142882004	6207	=	0.035855	0.034682	0.0350045	0.0243212	0.0276097	0.0277989	0.00189252	0.0086039
NM_172257	214597	Sidt2	SID1 transmembrane family, member 2, transcript variant 2	chr9:45937857-45955249	4239	=	0.0144281	0.0116063	0.0133277	0.0101036	0.000528048	0.00438171	0.0488936	0.00811626
NM_001346704	192285	Phf21a	Mus musculus PHD finger protein 21A (Phf21a), transcript variant 4	chr2:92184182-92364666	6583	=	0.0111945	0.00620207	0.0110616	0.00236699	0.00273801	0	0.0136811	0.00778438
NR_131219	56399	Akap8	A kinase (PRKA) anchor protein 8, transcript variant 3	chr17:32303672-32321238	4360	=	0.00996138	0.00478164	0.00789419	0	0	0	0.00742444	0.00754574
NM_001177954	19893	Rpgr	retinitis pigmentosa GTPase regulator, transcript variant 6	chrX:10207001-10216795	2507	=	0.0111401	0.00890284	0.00299012	0	0	0.000564321	0.037238	0.00748957
NM_001303445	13001	Csnk2b	casein kinase 2, beta polypeptide, transcript variant 3	chr17:35116195-35121429	918	=	0.00478291	0.0122387	0.00541889	0	0	0	0.0350302	0.00748017
NM_175372	108841	Rdh13	retinol dehydrogenase 13 (all-trans and 9-cis), transcript variant 1	chr7:4425665-4445657	3044	=	0.0109282	0.0119126	0.011701	0.00651579	0.000281644	0.00566242	0.0203259	0.00736066
MSTRG.8975.13	81877	Tnxb	tenascin XB	chr17:34680064-34719739	9616	j	0.00825415	0.0117467	0.00741356	0	0	0.00585248	0.0381579	0.00718731
NM_019567	56215	Acin1	apoptotic chromatin condensation inducer 1, transcript variant 1	chr14:54642161-54653685	2503	=	0.0182617	0.0168111	0.0162488	0.00723091	0.0137804	0.00875903	0.0254629	0.00718378
NM_001289518	59008	Anapc5	anaphase-promoting complex subunit 5, transcript variant 4	chr5:122787461-122821342	2737	=	0.0143056	0.00904602	0.0127154	0.00424229	0.0064733	0.00392874	0.0151296	0.00714092
NM_145477	223774	Alg12	asparagine-linked glycosylation 12 (alpha-1,6-mannosyltransferase), transcript variant 2	chr15:88805243-88819318	1828	=	0.00806371	0.0102981	0.00418232	0	0	0.0016851	0.02061	0.006953
NM_001303446	13001	Csnk2b	casein kinase 2, beta polypeptide, transcript variant 1	chr17:35116195-35122053	1059	=	0.00415079	0.011533	0.0047035	0	0	0	0.0458099	0.00679578
NM_172611	223752	Gramd4	GRAM domain containing 4, transcript variant 1	chr15:86057695-86137636	4117	=	0.00859555	0.00561768	0.00452521	0	0	0	0.00681313	0.00624615
NM_021392	11781	Ap4m1	adaptor-related protein complex AP-4, mu 1	chr5:138172021-138178685	1716	=	0.00698008	0.00924933	0.00741235	0.00444909	0.000868865	0.000228041	0.0153653	0.00603192
NM_138755	192285	Phf21a	PHD finger protein 21A, transcript variant 1	chr2:92184182-92364666	6328	=	0.00772325	0.00478668	0.00761427	0	0.00278474	0	0.0123945	0.00577982
NM_001177854	65973	Asph	aspartate-beta-hydroxylase, transcript variant 9	chr4:9575262-9643717	2519	=	0.014461	0.015936	0.0143912	0.0100011	0.00809685	0.00988967	0.0021563	0.00560021
MSTRG.16719.2	70381	Tecpr1	tectonin beta-propeller repeat containing 1	chr5:144195347-144223565	4304	j	0.0087662	0.00398841	0.00465941	0	0	0.00184	0.0324156	0.00519134
NM_172952	268566	Gphn	gephyrin, transcript variant 2	chr12:78226655-78684769	3291	=	0.0066428	0.00482774	0.00982157	0.0020123	0.00242621	0.00347454	0.0428812	0.00445969
NR_033530	27395	Mrpl15	mitochondrial ribosomal protein L15, transcript variant 3	chr1:4773200-4785726	1761	=	0.0040246	0.00251707	0.0062745	0.000891442	0	0	0.0246012	0.00397491
MSTRG.396.3	21961	Tns1	tensin 1	chr1:73910274-74037153	9368	j	0.00179796	0.00601094	0.00305043	0	0	0.00026074	0.0477501	0.00353286
NM_001286370	14600	Ghr	growth hormone receptor, transcript variant 4	chr15:3317755-3581842	4003	=	0.00799398	0.0063144	0.00535651	0.00332178	0.00209511	0.00418584	0.0267916	0.00335406
NM_001314035	13405	Dmd	dystrophin, muscular dystrophy, transcript variant 3	chrX:85048295-85205050	4496	=	0.00361624	0.00430294	0.00396464	0	0	0.00261116	0.0257591	0.00309089
NM_001170981	15381	Hnrnpc	heterogeneous nuclear ribonucleoprotein C, transcript variant 2	chr14:52073380-52104028	2805	=	0.00242264	0.00342968	0.00327311	0.000421073	0.000252229	0.0015741	0.0116099	0.00229268
NM_001170982	15381	Hnrnpc	heterogeneous nuclear ribonucleoprotein C, transcript variant 3	chr14:52073380-52104028	2779	=	0.00210962	0.00360917	0.00273394	0.000390163	0.000233719	0.0013505	0.017961	0.00215945
NM_001304432	208643	Eif4g1	eukaryotic translation initiation factor 4, gamma 1, transcript variant 3	chr16:20672727-20692883	5397	=	0.00205467	0.00342425	0.00207773	0	0.00035896	0.00140062	0.0352203	0.00193236
NM_001190852	56376	Pdlim5	PDZ and LIM domain 5, transcript variant 4	chr3:142239585-142395696	5093	=	0.00308846	0.00201992	0.00119888	0	0.000190689	0.000853347	0.0441407	0.0017544
NM_001199695	109658	Txlna	taxilin alpha, transcript variant 2	chr4:129626077-129641065	4570	=	0.00273903	0.0033346	0.00355337	0.00178558	0.00140643	0.00267916	0.0493779	0.00125195
NM_201529	380928	Lmo7	LIM domain only 7	chr14:101729928-101934693	6104	=	0.00198519	0.000861123	0.00101742	0	0.000254526	0	0.0291952	0.00120307
MSTRG.12338.10	74562	Fer1l4	fer-1-like 4 (C. elegans)	chr2:156030844-156052947	4113	j	0.00101887	0.00158783	0.000388177	0	3.12e-05	0	0.0463939	0.000987883
NM_001159578	16924	Lnx1	ligand of numb-protein X 1, transcript variant 3	chr5:74592447-74677872	3098	=	0.00133576	0.000483522	0.00110274	0	0	0	0.018616	0.000974007
MSTRG.12334.6	16328	Cep250	centrosomal protein 250	chr2:155956632-155998499	7512	j	0.000221803	0.000537313	0.000573788	0	0	0	0.0164563	0.000444301
NM_021314	57752	Tacc2	transforming, acidic coiled-coil containing protein 2, transcript variant 2	chr7:130692556-130764784	3940	=	0.000216566	0.000298103	0.000402909	0	0	3.77e-08	0.00476942	0.000305847
MSTRG.3918.4	100526469	Mir3064	microRNA 3064	chr11:106781659-106788494	2326	k	0.999946	0.999959	0.999961	0.9999	0.999888	0.999933	0.0262299	4.85864e-05
MSTRG.7071.11	239510	Phf20l1	PHD finger protein 20-like 1	chr15:66577727-66642292	3564	j	9.55e-05	0.000109833	8.86e-05	8.05e-05	5.64e-05	4.75e-05	0.035388	3.64968e-05
NR_037224	100526469	Mir3064	microRNA 3064	chr11:106782693-106782759	67	=	5.39e-05	4.08e-05	3.92e-05	0.000100378	0.00011187	6.74e-05	0.0262299	-4.85864e-05
NM_001293301	76707	Clasp1	CLIP associating protein 1, transcript variant 5	chr1:118389058-118609462	7575	=	0	0	0	0.000550396	0.000326198	0.000410012	0.00279739	-0.000428869
NR_138135	58991	Ghrl	Mus musculus ghrelin (Ghrl), transcript variant 5	chr6:113716119-113717692	323	=	0.00621227	0.00375616	0.00368863	0.00658184	0.00718987	0.00762708	0.0432464	-0.00258057
NM_001081039	105445	Dock9	dedicator of cytokinesis 9, transcript variant 1	chr14:121542039-121698417	7910	=	0.000269298	0.00200394	0.00125607	0.00436303	0.00383738	0.00471181	0.00513769	-0.00312764
NM_001291192	17258	Mef2a	myocyte enhancer factor 2A, transcript variant 3	chr7:67231163-67372858	5540	=	0.000442935	0.00038768	0.000623011	0.00434834	0.0038877	0.0029788	0.00134702	-0.00325374
NM_001286406	58991	Ghrl	ghrelin, transcript variant 4	chr6:113716119-113719454	393	=	0.0033896	0.00353396	0.00374682	0.00652882	0.00699629	0.0077484	0.000671428	-0.00353438
NM_001164226	18181	Nrf1	nuclear respiratory factor 1, transcript variant 1	chr6:30047988-30153458	3587	=	0.00321908	0.00378591	0.00420839	0.0085445	0.00684344	0.00847882	0.00252668	-0.00421779
MSTRG.8741.8	50782	Rgs11	regulator of G-protein signaling 11	chr17:26204146-26211682	1394	j	0	0	0	0.00306999	0.00491229	0.00526741	0.00291493	-0.00441656
NM_145965	268566	Gphn	gephyrin, transcript variant 1	chr12:78226655-78684769	3300	=	0.993357	0.995172	0.990178	0.997988	0.997574	0.996525	0.0428812	-0.00445969
NM_001256117	77053	Sun1	Sad1 and UNC84 domain containing 1, transcript variant 4	chr5:139200637-139249839	3764	=	0.0186081	0.020248	0.0164277	0.0246326	0.0210419	0.0230556	0.0418543	-0.0044821
NM_001347638	14183	Fgfr2	Mus musculus fibroblast growth factor receptor 2 (Fgfr2), transcript variant 3	chr7:130162451-130266808	4847	=	0.00814821	0.00431419	0.00627178	0.0105621	0.0103894	0.0113246	0.0168555	-0.00451399
NM_145930	106064	AW549877	expressed sequence AW549877	chr15:3982035-3995752	5084	=	0.00400213	0.0011643	0.00141275	0.00616068	0.00940332	0.00501861	0.0430613	-0.00466781
MSTRG.7610.2	332131	Krt78	keratin 78	chr15:101946343-101954274	3049	j	0.00479245	0	0.00176659	0.00646007	0.00998105	0.00602515	0.0476572	-0.00530241
MSTRG.11696.3	192285	Phf21a	PHD finger protein 21A	chr2:92184111-92360949	2963	j	0.00633351	0.00168245	0.00222887	0.0071582	0.0092165	0.0105889	0.0348192	-0.00557291
NM_008305	15530	Hspg2	perlecan (heparan sulfate proteoglycan 2)	chr4:137468803-137570630	14177	=	0.000854901	0.0015006	0.000705397	0.00893936	0.00494116	0.00688331	0.00748254	-0.00590098
NM_001142357	223774	Alg12	asparagine-linked glycosylation 12 (alpha-1,6-mannosyltransferase), transcript variant 1	chr15:88805243-88819318	2131	=	0.991936	0.989702	0.995818	1	1	0.998315	0.02061	-0.006953
NM_133975	14897	Trip12	thyroid hormone receptor interactor 12	chr1:84721189-84839304	9632	=	0.00296405	0.00774685	0.0102278	0.0129871	0.0134721	0.0155417	0.036524	-0.00702073
NM_001271408	20410	Sorbs3	sorbin and SH3 domain containing 3, transcript variant 3	chr14:70180468-70204623	2945	=	0	0.000152836	0	0.0100493	0.00572676	0.00735562	0.00371565	-0.00765963
MSTRG.488.4	14897	Trip12	thyroid hormone receptor interactor 12	chr1:84724509-84839304	6297	j	0.00616952	0.0102049	0.00838767	0.0157379	0.018483	0.014471	0.00865918	-0.0079766
MSTRG.12520.10	77031	Slc9a8	solute carrier family 9 (sodium/hydrogen exchanger), member 8	chr2:167459556-167475467	2534	j	0.00160518	0.00141309	0.0031722	0.0116729	0.00750427	0.0133028	0.00845936	-0.00876317
MSTRG.991.5	226562	Prrc2c	proline-rich coiled-coil 2C	chr1:162673294-162740510	8921	j	0.00901796	0.000556397	0.00029815	0.0119552	0.0123098	0.0124149	0.0356717	-0.00893579
NM_023202	66416	Ndufa7	NADH dehydrogenase (ubiquinone) 1 alpha subcomplex, 7 (B14.5a), transcript variant 1	chr17:33824572-33838316	527	=	0.00532665	0.00462597	7.51e-05	0.00891538	0.0142573	0.0155778	0.0216577	-0.00957426
NM_001331015	66361	Zfand1	Mus musculus zinc finger, AN1-type domain 1 (Zfand1), transcript variant 4	chr3:10339956-10351317	1680	=	0.000493968	0.00581671	0.000407929	0.0159894	0.00664955	0.0144536	0.0408287	-0.0101247
MSTRG.13910.9	68810	Nexn	nexilin	chr3:152252753-152264951	501	j	0.00810637	0	0.00311295	0.00979189	0.0192269	0.0130916	0.0472277	-0.010297
MSTRG.1233.11	98732	Rab3gap2	RAB3 GTPase activating protein subunit 2	chr1:185251914-185284028	2407	j	0.0532498	0.0475931	0.0432551	0.0608242	0.054574	0.0612055	0.0397136	-0.0108352
NR_035502	100316821	Mir1981	microRNA 1981	chr1:184822407-184822488	82	=	0.0148041	0.0134165	0.0100996	0.0200913	0.0257079	0.0276451	0.0116864	-0.011708
NM_011042	18521	Pcbp2	poly(rC) binding protein 2, transcript variant 2	chr15:102470632-102500059	2829	=	0.00843786	0.0122611	0.00870799	0.0272401	0.0193204	0.0187973	0.0161358	-0.0119836
MSTRG.4454.5	207304	Hectd1	HECT domain containing 1	chr12:51759133-51774408	1871	j	0.0137448	0.0184046	0.0112838	0.0272173	0.021684	0.0327794	0.0289849	-0.0127492
MSTRG.12338.6	74562	Fer1l4	fer-1-like 4 (C. elegans)	chr2:156019240-156030115	2307	j	0.0206303	0.0126335	0.0152613	0.0307964	0.0237151	0.033384	0.0244203	-0.0131235
MSTRG.10345.24	66395	Ahnak	AHNAK nucleoprotein (desmoyokin)	chr19:8989284-9013961	7201	j	0.018487	0.00561941	0.0141229	0.0261628	0.0305898	0.0221362	0.0394324	-0.0135532
NR_106118	102466236	Mir7658	microRNA 7658	chr4:156230059-156230115	57	=	9.91e-05	0.00290992	0.00750166	0.0188675	0.0219661	0.0103699	0.0293186	-0.0135643
NM_001286362	66855	Tcf25	transcription factor 25 (basic helix-loop-helix), transcript variant 4	chr8:123373711-123404174	2984	=	0.00813431	0.00438418	0.00660942	0.0199626	0.0281309	0.0119104	0.0471424	-0.0136254
NM_001102438	74159	Acbd5	acyl-Coenzyme A binding domain containing 5, transcript variant 2	chr2:23069072-23114512	3720	=	0.00888339	0.00178436	0.00521551	0.0149739	0.0232375	0.0186056	0.0123281	-0.0136446
NM_001252636	69288	Rhobtb1	Rho-related BTB domain containing 1, transcript variant 2	chr10:69208552-69291784	4305	=	0	0	0.0100745	0.0162351	0.019936	0.0157655	0.0180294	-0.013954
NM_001309519	12296	Cacnb2	calcium channel, voltage-dependent, beta 2 subunit, transcript variant 3	chr2:14873656-14987908	3889	=	0.00150098	0.000794453	0.00177102	0.0118667	0.0169705	0.0173626	0.00143757	-0.0140444
NM_001347600	50789	Fbxl3	Mus musculus F-box and leucine-rich repeat protein 3 (Fbxl3), transcript variant 2	chr14:103080239-103099566	3983	=	0.00407432	0.0110064	0.00354805	0.0210059	0.016175	0.0255822	0.0153917	-0.0147114
MSTRG.20051.4	71069	Stox2	storkhead box 2	chr8:47186235-47196678	2843	j	0.00316052	0	0.00365709	0.0172066	0.0239243	0.00987298	0.0250444	-0.0147288
MSTRG.11995.6	17876	Myef2	myelin basic protein expression factor 2, repressor	chr2:125086659-125115597	1585	j	0.0463458	0.049398	0.0549425	0.0640354	0.0642646	0.0671705	0.00530515	-0.014928
MSTRG.4498.5	70846	Ttc6	tetratricopeptide repeat domain 6	chr12:57706765-57729575	902	j	0.0426487	0.0405555	0.0441461	0.061061	0.0508703	0.0609075	0.0126762	-0.0151629
MSTRG.2313.5	68094	Smarcc2	SWI/SNF related, matrix associated, actin dependent regulator of chromatin, subfamily c, member 2	chr10:128468664-128489187	3011	j	0.00378518	0.00224764	0.00199757	0.0219924	0.021966	0.00990262	0.0197931	-0.0152769
MSTRG.12741.19	13002	Dnajc5	DnaJ heat shock protein family (Hsp40) member C5	chr2:181520539-181549524	796	j	0	0.00589754	0	0.0175347	0.0164965	0.0200792	0.00198334	-0.016071
MSTRG.7633.12	18521	Pcbp2	poly(rC) binding protein 2	chr15:102470735-102500059	2660	j	0.00707998	0.00802891	0.0076708	0.028788	0.017825	0.0249286	0.00726205	-0.016254
MSTRG.3550.4	70834	Spag9	sperm associated antigen 9	chr11:93996253-94123027	4213	j	3.91e-05	0.003601	0.000252574	0.0262665	0.0132812	0.0145416	0.0175681	-0.0167322
NM_001102437	74159	Acbd5	acyl-Coenzyme A binding domain containing 5, transcript variant 1	chr2:23069072-23114512	3723	=	0.0082977	0.00130153	0.004818	0.0190923	0.0276269	0.0184145	0.00921856	-0.0169055
NM_001289877	18628	Per3	period circadian clock 3, transcript variant 1	chr4:151003655-151044665	5999	=	0.023625	0.00981634	0.0132289	0.0401524	0.0293719	0.0282228	0.038977	-0.0170256
MSTRG.2507.4	12808	Cobl	cordon-bleu WH2 repeat	chr11:12237889-12464876	4150	j	0.035715	0.0304514	0.0269475	0.0463017	0.0458168	0.0526052	0.00686741	-0.0172032
NM_019796	56403	Syncrip	synaptotagmin binding, cytoplasmic RNA interacting protein, transcript variant 2	chr9:88449364-88482397	6933	=	0.026777	0.0254903	0.0257079	0.0461377	0.0425454	0.0410596	0.000378845	-0.0172558
MSTRG.8007.9	13383	Dlg1	discs, large homolog 1 (Drosophila)	chr16:31664129-31871838	3115	j	0.00160089	0.0012571	0.0011824	0.0260342	0.0221176	0.00774187	0.0359619	-0.0172844
NM_026021	67187	Zmynd19	zinc finger, MYND domain containing 19, transcript variant 1	chr2:24949777-24960870	2713	=	0.978901	0.980636	0.987127	1	1	1	0.00207637	-0.0177789
NM_001204229	74374	Clec16a	C-type lectin domain family 16, member A, transcript variant 2	chr16:10545339-10744878	6238	=	0.00275656	0.00946756	0.0158571	0.0286644	0.0378313	0.0189173	0.0451527	-0.0191106
MSTRG.21585.10	208943	Myo5c	myosin VC	chr9:75283809-75305341	2238	j	0.0352776	0.0337189	0.0350016	0.0429574	0.0582682	0.0611904	0.0264932	-0.0194727
MSTRG.12217.2	69277	3300002I08Rik	RIKEN cDNA 3300002I08 gene	chr2:150342967-150362745	535	j	0.99064	0.978275	0.97233	1	1	1	0.0221258	-0.0195852
NM_001291195	17258	Mef2a	myocyte enhancer factor 2A, transcript variant 4	chr7:67231163-67372858	5514	=	0.00492304	0.00427135	0.00348768	0.0303483	0.0325847	0.0108629	0.0420599	-0.0203713
MSTRG.20138.8	170759	Atp13a1	ATPase type 13A1	chr8:69793657-69807730	3902	j	0.00410135	0.0115653	0.00667375	0.0194613	0.0397165	0.0245259	0.0340989	-0.0204544
MSTRG.9085.1	15040	H2-T23	histocompatibility 2, T region locus 23	chr17:36029819-36031946	1355	j	0.0131362	0.012551	0.0129664	0.0347563	0.0257884	0.0399383	0.00758649	-0.0206098
MSTRG.8200.2	320712	Abi3bp	ABI gene family, member 3 (NESH) binding protein	chr16:56477846-56689236	4149	j	0.00530051	0.00771874	0.0143295	0.0303265	0.0250883	0.0384278	0.00938045	-0.0221646
MSTRG.12443.4	67145	Tomm34	translocase of outer mitochondrial membrane 34	chr2:164054262-164071096	980	j	0.805244	0.814531	0.812204	0.838508	0.836039	0.824225	0.0129689	-0.0222641
MSTRG.3886.3	77097	Tanc2	tetratricopeptide repeat, ankyrin repeat and coiled-coil containing 2	chr11:105590029-105924785	7380	j	0.0192355	0.00887353	0.0115701	0.02752	0.0485015	0.0375589	0.0223841	-0.0246338
MSTRG.20707.2	234779	Plcg2	phospholipase C, gamma 2	chr8:117589800-117592829	724	j	0.0562556	0.0680723	0.0506567	0.0874009	0.077249	0.0866466	0.0139055	-0.0254373
MSTRG.13165.3	213498	Arhgef11	Rho guanine nucleotide exchange factor (GEF) 11	chr3:87618520-87737155	4566	j	0.0111041	0.0229029	0.0152019	0.0355196	0.0424212	0.048912	0.00754928	-0.0258813
MSTRG.21860.7	19882	Mst1r	macrophage stimulating 1 receptor (c-met-related tyrosine kinase)	chr9:107908158-107913657	1401	j	0	0	0	0.0137779	0.0406429	0.0240559	0.0287695	-0.0261589
NM_001286785	14924	Magi1	membrane associated guanylate kinase, WW and PDZ domain containing 1, transcript variant 6	chr6:93675453-94283917	7931	=	0.000322521	0	5.69e-05	0.0375998	0.0164583	0.0252453	0.0127485	-0.026308
NM_028802	74182	Gpcpd1	glycerophosphocholine phosphodiesterase 1, transcript variant 2	chr2:132529082-132578248	3701	=	0.00819319	0	0.0156028	0.0279762	0.0280272	0.0470385	0.0274265	-0.0264153
MSTRG.7867.4	15547	Trmt2a	TRM2 tRNA methyltransferase 2A	chr16:18248993-18253383	2226	j	0.0288584	0.0336068	0.00860243	0.0568548	0.0401377	0.0536542	0.045161	-0.0265263
MSTRG.21897.10	71472	Usp19	ubiquitin specific peptidase 19	chr9:108492334-108501534	4746	j	0.00010992	8.9e-05	0.000121843	0.0400346	0.0193658	0.0206201	0.0165267	-0.0265666
MSTRG.19691.1	21953	Tnni2	troponin I, skeletal, fast 2	chr7:142441734-142444400	796	j	0.907678	0.92711	0.93902	0.948861	0.955672	0.950302	0.0448495	-0.0270094
NM_001271359	216869	Arrb2	arrestin, beta 2, transcript variant 2	chr11:70432580-70440828	1508	=	0.00101525	0.00104086	0	0.026417	0.0270095	0.0298651	1.73e-05	-0.0270785
NM_001285863	223828	Pphln1	periphilin 1, transcript variant 4	chr15:93398464-93491912	3887	=	0.0159996	0.0236441	0.0117616	0.0396309	0.0389376	0.055748	0.0131364	-0.0276371
MSTRG.13419.4	84505	Setdb1	SET domain, bifurcated 1	chr3:95323922-95357172	4308	j	0.0106931	0.0027168	0.00463303	0.0351699	0.0335089	0.0342516	0.000321743	-0.0282958
NM_001304330	20353	Sema4c	sema domain, immunoglobulin domain (Ig), transmembrane domain (TM) and short cytoplasmic domain, (semaphorin) 4C, transcript var... <128개 문자에서 미리보기 잘림>	chr1:36548639-36557557	3923	=	0.00122607	0.00568721	8.9e-05	0.0233451	0.0298349	0.0414793	0.0063283	-0.029219
MSTRG.16158.4	269682	Golga3	golgi autoantigen, golgin subfamily a, 3	chr5:110217627-110223155	1164	j	0.0628678	0.0706522	0.0505471	0.0979052	0.0971182	0.0783162	0.0265254	-0.0297575
NM_009941	12857	Cox4i1	cytochrome c oxidase subunit IV isoform 1, transcript variant 1	chr8:120668225-120674209	744	=	0.915155	0.92974	0.939042	0.960372	0.967459	0.947035	0.0298326	-0.0303095
MSTRG.734.6	16865	Eif2d	eukaryotic translation initiation factor 2D	chr1:131164313-131182966	1025	j	0.0331782	0.0312704	0.0259764	0.0436067	0.0701045	0.067893	0.0255684	-0.0303931
NM_001286363	66855	Tcf25	transcription factor 25 (basic helix-loop-helix), transcript variant 5	chr8:123373711-123401892	2776	=	0.0101112	0.0111496	0.0122389	0.0515713	0.0465102	0.0286984	0.0111159	-0.0310934
MSTRG.742.12	320718	Slc26a9	solute carrier family 26, member 9	chr1:131755303-131769565	2161	j	0	0.00961482	0.0160243	0.0541558	0.0255089	0.0407448	0.0291903	-0.0315902
MSTRG.15047.1	15903	Id3	inhibitor of DNA binding 3	chr4:136143822-136145105	781	j	0.192827	0.191028	0.178777	0.235856	0.208443	0.215494	0.0255437	-0.0323875
MSTRG.1094.5	22278	Usf1	upstream transcription factor 1	chr1:171411367-171418248	1426	j	0.0846873	0.057169	0.0743498	0.0952972	0.0979856	0.120379	0.0452116	-0.0324853
NM_001199204	70834	Spag9	sperm associated antigen 9, transcript variant 6	chr11:93996091-94126082	7388	=	4.6e-05	0.000143853	0.000206263	0.041527	0.0213573	0.0352407	0.00544522	-0.0325763
MSTRG.5619.7	210009	Mtrr	5-methyltetrahydrofolate-homocysteine methyltransferase reductase	chr13:68574831-68579740	756	j	0.0144946	0.0201567	0.0201383	0.0694962	0.0391612	0.0450161	0.0254232	-0.0329613
MSTRG.11466.4	16420	Itgb6	integrin beta 6	chr2:60600288-60673693	2643	j	0.013893	0.0261028	0.0317259	0.0553077	0.0510318	0.0654124	0.00791546	-0.0333434
NM_175521	243300	Nyap1	neuronal tyrosine-phosphorylated phosphoinositide 3-kinase adaptor 1	chr5:137730963-137739998	3501	=	0	0	0.0036126	0.0339594	0.0187287	0.0521248	0.0256368	-0.0337334
MSTRG.11339.15	26920	Cntrl	centriolin	chr2:35132965-35172160	4846	j	0	0.0201973	0.0190837	0.0603851	0.0277951	0.0528619	0.0456268	-0.0339204
NM_001347052	207920	Esrp1	Mus musculus epithelial splicing regulatory protein 1 (Esrp1), transcript variant 3	chr4:11331933-11386778	3691	=	0.0261602	0.00409937	0.00867045	0.0292824	0.0547101	0.0593952	0.0390665	-0.0348192
NM_001326359	67618	Aasdhppt	aminoadipate-semialdehyde dehydrogenase-phosphopantetheinyl transferase, transcript variant 2	chr9:4294793-4309494	2708	=	0.00236891	0	0.0137263	0.0477509	0.0208722	0.05223	0.0307022	-0.0349193
NM_026757	104457	0610010K14Rik	RIKEN cDNA 0610010K14 gene, transcript variant 4	chr11:70235204-70237914	780	=	0.00160117	0.00110706	0.00151032	0.0373029	0.039955	0.031934	0.000121329	-0.0349911
NM_027096	74182	Gpcpd1	glycerophosphocholine phosphodiesterase 1, transcript variant 1	chr2:132529082-132578248	3501	=	0.00426635	0	0.0127916	0.0383781	0.0238178	0.0607409	0.036148	-0.0352929
NM_001285988	217232	Cdc27	cell division cycle 27, transcript variant 1	chr11:104502526-104550620	5796	=	0.0143424	0.0212386	0.0141477	0.062182	0.0610289	0.0332718	0.0216611	-0.0355847
MSTRG.18040.2	243819	Ppp6r1	protein phosphatase 6, regulatory subunit 1	chr7:4631980-4658861	3423	j	0.0186783	0.0312447	0.0137631	0.0745952	0.0459586	0.0516026	0.0238196	-0.0361568
MSTRG.14681.5	50927	Nasp	nuclear autoantigenic sperm protein (histone-binding)	chr4:116601610-116605869	1173	j	0	0	0	0.0483006	0.02076	0.0406668	0.0111995	-0.0365758
NM_172577	217593	Slc25a21	solute carrier family 25 (mitochondrial oxodicarboxylate carrier), member 21, transcript variant 1	chr12:56712634-57197472	2609	=	0.952533	0.981036	0.955767	1	1	1	0.0149287	-0.0368878
MSTRG.16051.15	69162	Sec31a	Sec31 homolog A (S. cerevisiae)	chr5:100402192-100409920	706	j	0.0316644	0.0487254	0.0272759	0.0834757	0.0663338	0.0686981	0.0119925	-0.0369473
NM_183019	226970	Arhgef4	Rho guanine nucleotide exchange factor (GEF) 4	chr1:34801722-34812754	2714	=	0.138024	0.143542	0.121908	0.156049	0.175076	0.183753	0.0236716	-0.0371347
MSTRG.16336.17	269700	Gm15800	predicted gene 15800	chr5:121328010-121368639	8594	j	0.0252434	0.0231797	0.0531493	0.0855692	0.0541962	0.0765702	0.046479	-0.0382544
MSTRG.10061.14	329002	Zfp236	zinc finger protein 236	chr18:82651095-82693608	1513	j	0.0175851	0.0150463	0.0308011	0.0635433	0.0670757	0.0524019	0.00376441	-0.0398628
MSTRG.12854.4	320352	Lrrc31	leucine rich repeat containing 31	chr3:30680895-30699843	1345	j	0.0314209	0.0601742	0.0504091	0.1012	0.0665555	0.0963368	0.0413929	-0.0406959
MSTRG.7877.5	18951	2020-09-05	septin 5	chr16:18622661-18626159	1323	j	0.0264908	0.0219551	0.0579882	0.0672206	0.0723602	0.0889782	0.0359241	-0.0407083
MSTRG.4489.15	56784	Ralgapa1	Ral GTPase activating protein, alpha subunit 1	chr12:55702391-55820904	3949	j	0.0182893	0.0255533	0.0254714	0.0496295	0.0571531	0.0860263	0.0222298	-0.041165
NM_001042674	19663	Rbpms	RNA binding protein gene with multiple splicing, transcript variant 2	chr8:33782644-33929863	2465	=	0.081629	0.0605156	0.0547244	0.129283	0.0861099	0.107647	0.0477502	-0.0420571
NM_001164152	21423	Tcf3	transcription factor 3, transcript variant 6	chr10:80409165-80433653	3308	=	0.014951	0.00739903	0.0134205	0.0312521	0.0501992	0.0808674	0.0449342	-0.0421828
NM_001164150	21423	Tcf3	transcription factor 3, transcript variant 4	chr10:80409165-80433653	3311	=	0.0161136	0.00504121	0.0109338	0.0416883	0.0384857	0.0786383	0.0334688	-0.0422412
MSTRG.5585.1	66129	Aaed1	AhpC/TSA antioxidant enzyme domain containing 1	chr13:64275790-64309200	281	j	0.0609395	0.0387827	0.0560458	0.117511	0.0830914	0.0822575	0.0342805	-0.0423641
MSTRG.6450.6	75339	Mphosph8	M-phase phosphoprotein 8	chr14:56677079-56688529	787	j	0.0201903	0.00328715	0.00568122	0.037319	0.0639314	0.0554809	0.0108697	-0.0425242
MSTRG.11037.5	74159	Acbd5	acyl-Coenzyme A binding domain containing 5	chr2:23069098-23112671	1846	j	0.00637589	0.000847925	0.00940374	0.0464295	0.0438936	0.0542346	0.000436139	-0.0426434
NM_001077495	18708	Pik3r1	phosphatidylinositol 3-kinase, regulatory subunit, polypeptide 1 (p85 alpha), transcript variant 2	chr13:101680761-101768217	6915	=	0.762507	0.736471	0.770469	0.823009	0.787488	0.791851	0.0433278	-0.0443007
NM_001122843	212999	Tnpo2	transportin 2 (importin 3, karyopherin beta 2b), transcript variant 2	chr8:85037168-85057582	4883	=	0.0378349	0.0355203	0.0422344	0.0893003	0.101277	0.0592485	0.0241053	-0.0447453
MSTRG.22075.7	102566	Ano10	anoctamin 10	chr9:122271114-122308644	751	j	0.0619267	0.04979	0.0538416	0.123306	0.0838958	0.0936987	0.0218366	-0.0451142
MSTRG.17605.5	81896	Ift122	intraflagellar transport 122	chr6:115862194-115875347	299	j	0.0762504	0.0787522	0.0789501	0.110958	0.150927	0.110353	0.0266232	-0.0460955
MSTRG.2009.2	22027	Hsp90b1	heat shock protein 90, beta (Grp94), member 1	chr10:86691529-86693620	789	j	0.186416	0.140804	0.165796	0.210609	0.20756	0.213188	0.0255699	-0.0461139
NM_001291153	327959	Xaf1	XIAP associated factor 1, transcript variant 2	chr11:72301629-72313733	2313	=	0.0345431	0.0388977	0.0485303	0.0849167	0.103751	0.0724914	0.00967756	-0.0463961
NM_026871	68917	Hint2	histidine triad nucleotide binding protein 2	chr4:43654227-43656445	591	=	0.83369	0.80958	0.821278	0.875988	0.888087	0.840169	0.0435221	-0.0465655
NM_001289575	64930	Tsc1	tuberous sclerosis 1, transcript variant 1	chr2:28641233-28691172	7715	=	0.0237994	0.0194289	0.00969231	0.0938965	0.0617329	0.0392596	0.0447146	-0.0473228
NM_001291766	21781	Tfdp1	transcription factor Dp 1, transcript variant 3	chr8:13338804-13378448	2505	=	0.110132	0.144089	0.128234	0.177801	0.153545	0.194528	0.0362098	-0.0478062
NM_178240	215061	Trim50	tripartite motif-containing 50	chr5:135353296-135367654	1452	=	0.121144	0.110465	0.110002	0.187367	0.158212	0.140273	0.0276155	-0.0480802
NM_010388	15000	H2-DMb2	histocompatibility 2, class II, locus Mb2	chr17:34145416-34151095	786	=	0.920963	0.950145	0.933571	0.997689	0.987453	0.965171	0.0191721	-0.0485445
MSTRG.1139.20	100040462	Mndal	myeloid nuclear differentiation antigen like	chr1:173747448-173868355	1706	j	0	0.0105118	0	0.0286029	0.057766	0.0700039	0.0189824	-0.0486203
NM_011739	22630	Ywhaq	tyrosine 3-monooxygenase/tryptophan 5-monooxygenase activation protein, theta polypeptide	chr12:21390329-21417436	2110	=	0.351896	0.361357	0.380295	0.394577	0.443614	0.401425	0.0493654	-0.0486895
MSTRG.20014.7	102103	Mtus1	mitochondrial tumor suppressor 1	chr8:40993359-41133977	4081	j	0.004097	0.00218121	0.0265872	0.0814996	0.0533722	0.0441832	0.0235933	-0.0487299
NM_001253834	235574	Atp2c1	ATPase, Ca++-sequestering, transcript variant 3	chr9:105411362-105495133	4757	=	0.0747368	0.0773443	0.0857058	0.148407	0.139138	0.0967218	0.0397603	-0.0488264
MSTRG.7240.1	110253	Triobp	TRIO and F-actin binding protein	chr15:78947724-78994287	6033	j	0.0310399	0.0382484	0.0257183	0.0771794	0.101626	0.0679076	0.00910744	-0.0505688
MSTRG.14071.5	109093	Rars2	arginyl-tRNA synthetase 2, mitochondrial	chr4:34654646-34660167	965	j	0.0591227	0.0586966	0.060679	0.1392	0.0811412	0.111735	0.0379916	-0.0511923
MSTRG.9260.12	15193	Hdgfl2	HDGF like 2	chr17:56096652-56100528	1775	j	0.0566278	0.0232359	0.0234634	0.108388	0.0809816	0.0685944	0.0332517	-0.0515457
MSTRG.6395.5	68966	Ngdn	neuroguidin, EIF4E binding protein	chr14:55022881-55024131	479	j	0.133495	0.140937	0.136543	0.212833	0.191149	0.161824	0.0259311	-0.05161
MSTRG.14776.7	66966	Trit1	tRNA isopentenyltransferase 1	chr4:123016612-123054377	1119	j	0	0.0238318	0	0.0538968	0.065355	0.0602168	0.00381844	-0.0518789
MSTRG.22347.6	14199	Fhl1	four and a half LIM domains 1	chrX:56786527-56792186	1298	j	0.353462	0.400375	0.389476	0.430073	0.431596	0.439338	0.0220684	-0.0525647
NM_001285884	94112	Med15	mediator complex subunit 15, transcript variant 3	chr16:17651208-17722947	3417	=	0.0163716	0.0265774	0.0427483	0.112767	0.0665164	0.0666331	0.0360835	-0.0534065
NM_001199235	80297	Sptbn4	spectrin beta, non-erythrocytic 4, transcript variant sigma6b	chr7:27356383-27394506	4861	=	0	0	0	0.0347309	0.0470107	0.0785396	0.0149145	-0.0534271
MSTRG.1440.6	19272	Ptprk	protein tyrosine phosphatase, receptor type, K	chr10:28248463-28595979	3995	j	0	0	0	0.0833776	0.0488621	0.0285182	0.0286573	-0.0535859
MSTRG.16907.3	74340	Ahcyl2	S-adenosylhomocysteine hydrolase-like 2	chr6:29768581-29800993	530	j	0.0116293	0.0198447	0	0.0976073	0.0358849	0.0592474	0.0466035	-0.0537552
NM_146003	215351	Senp6	SUMO/sentrin specific peptidase 6, transcript variant 2	chr9:80066903-80144780	4938	=	0.138265	0.157382	0.15853	0.190506	0.201465	0.223594	0.0101738	-0.053796
NM_146007	12834	Col6a2	collagen, type VI, alpha 2	chr10:76595756-76623404	3729	=	0.873898	0.843815	0.844619	0.920439	0.888228	0.915615	0.0185995	-0.0539831
MSTRG.2395.1	75219	Dusp18	dual specificity phosphatase 18	chr11:3894763-3897667	1189	j	0.907179	0.931306	0.88541	0.982378	0.94048	0.963245	0.0394882	-0.0540693
NM_001347512	74325	Cltb	Mus musculus clathrin, light polypeptide (Lcb) (Cltb), transcript variant 1	chr13:54592386-54611373	2284	=	0.0267736	0.0380693	0.0353124	0.111074	0.0583057	0.0930784	0.0269788	-0.054101
MSTRG.21055.8	382066	Prdm10	PR domain containing 10	chr9:31354414-31378615	1237	j	0.0339829	0.0391209	0.0121331	0.0925734	0.087575	0.0674705	0.00866538	-0.0541273
NR_144566	53323	Ube2k	Mus musculus ubiquitin-conjugating enzyme E2K (Ube2k), transcript variant 4	chr5:65537245-65598989	4788	=	0.0434965	0.087425	0.0827789	0.116375	0.131544	0.132351	0.0202302	-0.0555233
NM_001177982	18578	Pde4b	phosphodiesterase 4B, cAMP specific, transcript variant 4	chr4:102587558-102607262	3482	=	0.00692693	0	0	0.0729252	0.0318727	0.0687249	0.0137714	-0.0555319
MSTRG.18130.4	108124	Napa	N-ethylmaleimide sensitive fusion protein attachment protein alpha	chr7:16107384-16113849	806	j	0.16216	0.161378	0.187747	0.216488	0.221645	0.240706	0.00797435	-0.0558511
MSTRG.14926.5	26922	Mecr	mitochondrial trans-2-enoyl-CoA reductase	chr4:131848778-131867768	1368	j	0.0119704	0.00287897	0	0.0726765	0.0306691	0.080309	0.0237908	-0.0562684
MSTRG.12084.6	19262	Ptpra	protein tyrosine phosphatase, receptor type, A	chr2:130527206-130533167	270	j	0.0655097	0.0878196	0.0768283	0.160127	0.131344	0.107511	0.027108	-0.0562751
MSTRG.6396.3	239102	Zfhx2	zinc finger homeobox 2	chr14:55072526-55077944	2689	j	0.348727	0.327952	0.337146	0.375965	0.405025	0.401682	0.00684225	-0.0562824
MSTRG.22075.6	102566	Ano10	anoctamin 10	chr9:122263599-122308630	858	j	0.0275216	0	0.0393115	0.071929	0.0636624	0.100313	0.0248298	-0.0563572
MSTRG.6387.5	59049	Slc22a17	solute carrier family 22 (organic cation transporter), member 17	chr14:54906856-54913091	2215	j	0.0963382	0.0737573	0.0853529	0.125017	0.171918	0.127741	0.0270117	-0.0564088
MSTRG.1874.3	71564	Izumo4	IZUMO family member 4	chr10:80702693-80705317	951	j	0.0310177	0.0833359	0.0408959	0.0868625	0.119171	0.118985	0.0427878	-0.0565895
MSTRG.19554.1	101437	Dhx32	DEAH (Asp-Glu-Ala-His) box polypeptide 32	chr7:133720532-133737475	2069	j	0.183338	0.161219	0.166595	0.226524	0.217097	0.237307	0.00307945	-0.0565922
MSTRG.20751.5	53325	Banp	BTG3 associated nuclear protein	chr8:121974305-122025872	1940	j	0.00556214	0.0515194	0.0110801	0.0683113	0.0838053	0.0864253	0.0217308	-0.0567934
NM_009172	20437	Siah1a	seven in absentia 1A	chr8:86723938-86746006	2109	=	0.918881	0.930397	0.89161	1	0.970667	0.943017	0.0454952	-0.0575983
MSTRG.18517.3	50995	Uba2	ubiquitin-like modifier activating enzyme 2	chr7:34144285-34157472	1055	j	0.168358	0.157632	0.148679	0.218586	0.248576	0.180778	0.0474421	-0.0577569
MSTRG.20984.6	59035	Carm1	coactivator-associated arginine methyltransferase 1	chr9:21584713-21589031	1737	j	0	0	0	0.0665054	0.0521736	0.055837	0.000172598	-0.058172
NM_001291894	14728	Lilrb4a	leukocyte immunoglobulin-like receptor, subfamily B, member 4A, transcript variant 2	chr10:51490898-51496611	1500	=	0.0247036	0.0105781	0.000195285	0.0967375	0.0750816	0.038694	0.0336249	-0.0583454
MSTRG.10147.4	56464	Ctsf	cathepsin F	chr19:4855550-4860698	1916	j	0.139635	0.146886	0.101637	0.209384	0.181537	0.175624	0.0271881	-0.0594623
MSTRG.3786.1	53321	Cntnap1	contactin associated protein-like 1	chr11:101173634-101177669	1425	j	0.33472	0.353722	0.340802	0.410548	0.422265	0.381755	0.00963774	-0.0617751
NM_020585	57437	Golga7	golgi autoantigen, golgin subfamily a, 7, transcript variant 1	chr8:23241326-23257080	2031	=	0.572871	0.560279	0.561952	0.631594	0.621623	0.632605	0.000272633	-0.0635734
NM_001305136_dup1	102639598	2210418O10Rik	predicted gene 2210418O10Rik, transcript variant 1	chr2:176914048-176927813	3829	=	0.0352777	0.0542464	0.0480951	0.123581	0.10459	0.103071	0.00172114	-0.0645409
MSTRG.8683.12	30957	Mapk8ip3	mitogen-activated protein kinase 8 interacting protein 3	chr17:24917486-24936971	871	j	0.00214236	0.00478705	0.0420572	0.0766222	0.0656283	0.101685	0.0177791	-0.0649828
MSTRG.20574.10	77411	Esrp2	epithelial splicing regulatory protein 2	chr8:106131389-106136724	2295	j	0.0428182	0.0538695	0.00436457	0.126301	0.0917184	0.0783482	0.0347624	-0.0651051
MSTRG.19559.5	330662	Dock1	dedicator of cytokinesis 1	chr7:134760761-134786405	1128	j	0.0410103	0.048503	0.0416002	0.14412	0.0783052	0.104896	0.0274118	-0.0654026
NM_029509	76074	Gbp8	guanylate-binding protein 8	chr5:105014153-105053561	2459	=	0.00219866	0.0018823	0.0291407	0.0716717	0.0871063	0.0716292	0.00320627	-0.0657285
MSTRG.6399.3	11766	Ap1g2	adaptor protein complex AP-1, gamma 2 subunit	chr14:55098948-55106593	2794	j	0.0641135	0.118757	0.106816	0.168085	0.144836	0.174794	0.0250965	-0.0660094
NM_001346512	101187	Parp11	Mus musculus poly (ADP-ribose) polymerase family, member 11 (Parp11), transcript variant 2	chr6:127453627-127494261	3471	=	0.0249058	0.0433244	0.0623593	0.126449	0.100622	0.101781	0.00851123	-0.0660875
MSTRG.20957.5	54721	Tyk2	tyrosine kinase 2	chr9:21114115-21120852	1300	j	0.257079	0.240861	0.295729	0.336133	0.332779	0.325972	0.0154312	-0.0670718
NM_001080386	12757	Clta	clathrin, light polypeptide (Lca), transcript variant 4	chr4:44012643-44032846	1074	=	0.273026	0.28553	0.233552	0.328563	0.32509	0.340798	0.0146155	-0.0674477
MSTRG.22092.4	66446	Exosc7	exosome component 7	chr9:123113246-123119552	735	j	0.096634	0.117916	0.101085	0.173979	0.195524	0.148563	0.010935	-0.0674769
NM_001100416_dup4	100043915	OTTMUSG00000016609	Mus musculus predicted gene, OTTMUSG00000016609 (OTTMUSG00000016609)	chr2:176472322-176486741	2577	=	0.113334	0.10845	0.14416	0.218654	0.196533	0.154305	0.0364734	-0.0678494
MSTRG.3143.1	66172	Med11	mediator complex subunit 11	chr11:70451931-70453485	792	j	0.292509	0.343419	0.292134	0.358454	0.403127	0.373876	0.0323656	-0.0691318
MSTRG.7849.5	77626	Smpd4	sphingomyelin phosphodiesterase 4	chr16:17619370-17635696	1267	j	0.600761	0.592673	0.650829	0.689254	0.701983	0.661277	0.0334095	-0.069417
MSTRG.32.8	211660	Cspp1	centrosome and spindle pole associated protein 1	chr1:10039784-10136088	3617	j	0	0	0	0.0277109	0.0830592	0.0976369	0.0310334	-0.069469
MSTRG.10860.6	18108	Nmt2	N-myristoyltransferase 2	chr2:3309282-3313082	870	j	0.34399	0.336934	0.333435	0.452082	0.404528	0.369119	0.0437959	-0.0704568
MSTRG.21498.13	235439	Herc1	HECT and RLD domain containing E3 ubiquitin protein ligase family member 1	chr9:66376164-66508443	13895	j	0.00221702	0.0132438	0.0204244	0.0920374	0.0749714	0.080934	0.000630851	-0.0706858
NM_009226	20641	Snrpd1	small nuclear ribonucleoprotein D1	chr18:10617796-10628230	837	=	0.892405	0.905654	0.958821	1	0.969183	1	0.0358289	-0.0707679
MSTRG.4708.4	78920	Dlst	dihydrolipoamide S-succinyltransferase (E2 component of 2-oxo-glutarate complex)	chr12:85110867-85124029	1039	j	0.204396	0.200966	0.190572	0.286867	0.292158	0.229635	0.0256215	-0.0709085
MSTRG.12742.20	269401	Zfp512b	zinc finger protein 512B	chr2:181586619-181592573	2439	j	0	0	0	0.0438805	0.116823	0.0523315	0.036833	-0.0710116
NM_001162539	52184	Odf2l	outer dense fiber of sperm tails 2-like, transcript variant 3	chr3:145118589-145153915	2296	=	0.110044	0.104964	0.0814881	0.18489	0.144119	0.182812	0.0107286	-0.0717749
MSTRG.18696.2	74490	Mamstr	MEF2 activating motif and SAP domain containing transcriptional regulator	chr7:45642755-45645046	1386	j	0.876653	0.872542	0.851498	0.952153	0.927446	0.936514	0.00249475	-0.0718063
MSTRG.19884.5	11979	Atp7b	ATPase, Cu++ transporting, beta polypeptide	chr8:21997271-22013790	2342	j	0.12631	0.17662	0.150404	0.211606	0.198261	0.261938	0.0397107	-0.0728238
MSTRG.1901.2	13144	Dapk3	death-associated protein kinase 3	chr10:81183007-81190818	984	j	0.149323	0.0849482	0.162274	0.21734	0.198047	0.199701	0.0419746	-0.0728475
MSTRG.12727.4	229003	Helz2	helicase with zinc finger 2, transcriptional coactivator	chr2:181227520-181240445	10143	j	0.00602002	3.79e-05	0.0625	0.078394	0.0958259	0.115136	0.0309739	-0.0735993
NM_001285825	53607	Snrpa	small nuclear ribonucleoprotein polypeptide A, transcript variant 3	chr7:27187006-27196271	1363	=	0.304902	0.326653	0.314108	0.425802	0.386178	0.360051	0.0199625	-0.075456
MSTRG.727.9	18640	Pfkfb2	6-phosphofructo-2-kinase/fructose-2,6-biphosphatase 2	chr1:130697732-130715821	1878	j	0	0	0.0241675	0.0577211	0.0979177	0.0957683	0.00783026	-0.0757465
MSTRG.4365.9	77480	Kidins220	kinase D-interacting substrate 220	chr12:24974940-25041477	3922	j	0.169478	0.203185	0.223618	0.257278	0.303438	0.275512	0.0181454	-0.0799821
NM_178775	320119	Rps6kc1	ribosomal protein S6 kinase polypeptide 1	chr1:190772879-190911770	3995	=	0.595009	0.575862	0.547651	0.632564	0.691748	0.635077	0.027654	-0.0802893
NM_001012330	30928	Zbtb18	zinc finger and BTB domain containing 18, transcript variant 1	chr1:177444661-177450764	3838	=	0.0221818	0.0600651	0.0210989	0.0804987	0.10442	0.160766	0.0403673	-0.0807796
NM_152806	67040	Ddx17	DEAD (Asp-Glu-Ala-Asp) box polypeptide 17, transcript variant 3	chr15:79527696-79532917	4068	=	0.227999	0.283323	0.225246	0.326597	0.359522	0.293189	0.0397055	-0.0809132
MSTRG.18206.10	53609	Clasrp	CLK4-associating serine/arginine rich protein	chr7:19586822-19604462	1131	j	0.424128	0.386414	0.375646	0.467772	0.47774	0.484762	0.00630517	-0.081362
NM_001037711	70737	Cgn	cingulin, transcript variant 1	chr3:94760070-94786515	5038	=	0.168365	0.187954	0.17216	0.2602	0.256264	0.256207	0.00018732	-0.0813972
NM_001146180	211401	Mtss1	metastasis suppressor 1, transcript variant 2	chr15:58941234-59082026	4933	=	0.0581584	0.000211294	0.0508595	0.0935204	0.15216	0.109685	0.0314142	-0.0820454
MSTRG.20656.10	13680	Ddx19a	DEAD (Asp-Glu-Ala-Asp) box polypeptide 19a	chr8:110976878-110979277	1063	j	0.16494	0.197167	0.195928	0.252892	0.27375	0.280418	0.0034635	-0.0830086
MSTRG.7344.3	56448	Cyp2d22	cytochrome P450, family 2, subfamily d, polypeptide 22	chr15:82371279-82380258	1940	j	0.30793	0.307148	0.250523	0.396304	0.369029	0.352405	0.0214272	-0.0840457
MSTRG.1139.10	15951	Ifi204	interferon activated gene 204	chr1:173730425-174031736	921	j	0.0433133	0.0693364	0.0695707	0.173246	0.110379	0.152235	0.0143937	-0.0845464
MSTRG.17936.6	74741	C2cd5	C2 calcium-dependent domain containing 5	chr6:143031183-143061954	1276	j	0.101716	0.109773	0.084188	0.170753	0.139942	0.239724	0.0493805	-0.0849139
NM_019940	56707	Zfp111	zinc finger protein 111, transcript variant 1	chr7:24193215-24208149	7134	=	0.627573	0.708211	0.662331	0.74896	0.74894	0.755241	0.0222433	-0.0850088
MSTRG.18045.5	330460	Tmem150b	transmembrane protein 150B	chr7:4710345-4725082	814	j	0.145	0.0774493	0.151351	0.209236	0.201036	0.219292	0.0244779	-0.0852547
MSTRG.15714.3	54426	Hgfac	hepatocyte growth factor activator	chr5:35041561-35043218	558	j	0	0.08622	0.0413962	0.154263	0.135557	0.0953158	0.0475095	-0.08584
MSTRG.4200.3	104318	Csnk1d	casein kinase 1, delta	chr11:120963670-120991115	1525	j	0.0391415	0.0571323	0.0235998	0.0708215	0.15473	0.152034	0.0422498	-0.085904
NM_026675	68323	Nudt22	nudix (nucleoside diphosphate linked moiety X)-type motif 22	chr19:6993019-6996037	999	=	0.783985	0.74481	0.768912	0.836971	0.869256	0.849672	0.00432745	-0.0860643
MSTRG.4069.2	67763	Prpsap1	phosphoribosyl pyrophosphate synthetase-associated protein 1	chr11:116471274-116494588	1750	j	0.262983	0.283808	0.258861	0.364514	0.34128	0.359441	0.00116427	-0.0865276
NM_172429	76479	Smndc1	survival motor neuron domain containing 1	chr19:53379214-53390573	2125	=	0.359156	0.325098	0.33682	0.452603	0.403961	0.426182	0.00719379	-0.0872239
MSTRG.12708.1	108115	Slco4a1	solute carrier organic anion transporter family, member 4a1	chr2:180456314-180474364	2438	j	0.871011	0.958133	0.8963	0.999853	0.989979	0.999816	0.0278825	-0.0880682
MSTRG.7425.8	170787	Hdac10	histone deacetylase 10	chr15:89127780-89128700	740	j	0.352058	0.387254	0.348574	0.471972	0.439584	0.44126	0.00553997	-0.08831
NM_025352	22272	Uqcrq	ubiquinol-cytochrome c reductase, complex III subunit VII, transcript variant 1	chr11:53427922-53430831	1525	=	0.777676	0.774169	0.84163	0.913654	0.87957	0.86529	0.0279997	-0.0883465
NM_001307998	101700	Trim68	tripartite motif-containing 68, transcript variant 2	chr7:102677585-102687327	2362	=	0.047137	0.133687	0.0712797	0.201684	0.138139	0.178795	0.0490553	-0.0888379
NM_001145884	16419	Itgb5	integrin beta 5, transcript variant 1	chr16:33829665-33949338	3282	=	0.95303	0.907603	0.872419	1	1	1	0.0188818	-0.0889827
MSTRG.2901.2	19377	Rai1	retinoic acid induced 1	chr11:60105238-60204148	5887	j	0.0366001	0.00963086	0.000424143	0.108314	0.120711	0.0888945	0.00317361	-0.0904212
MSTRG.17114.5	71720	Osbpl3	oxysterol binding protein-like 3	chr6:50297010-50456170	3080	j	0.180866	0.148883	0.164733	0.252246	0.246488	0.268223	0.00129704	-0.0908249
NM_001081216	83946	Phip	pleckstrin homology domain interacting protein	chr9:82866159-82975489	10729	=	0.038396	0.0234169	0.0354424	0.0885729	0.124679	0.157316	0.0110621	-0.0911044
NM_007888	13543	Dvl2	.	chr11:70000626-70010109	2935	=	0.473515	0.447207	0.446412	0.546796	0.515816	0.577928	0.0103996	-0.0911356
MSTRG.10655.8	74168	Zdhhc16	zinc finger, DHHC domain containing 16	chr19:41937746-41943834	1171	j	0.637052	0.623229	0.603605	0.743119	0.673346	0.72181	0.0160017	-0.0914628
MSTRG.15078.14	230861	Eif4g3	eukaryotic translation initiation factor 4 gamma, 3	chr4:137994029-138206161	5074	j	0.595374	0.632173	0.581185	0.685753	0.737496	0.660148	0.0286559	-0.0915549
NM_008663	17921	Myo7a	myosin VIIA, transcript variant 2	chr7:98051060-98119493	7361	=	0.0383166	0.0604113	0.0323354	0.132435	0.191564	0.0830034	0.0474269	-0.0919798
NM_001048207	71683	Gypc	glycophorin C	chr18:32528320-32560034	2182	=	0.908361	0.851942	0.961285	1	1	1	0.0424055	-0.092804
MSTRG.1671.6	67345	Herc4	hect domain and RLD 4	chr10:63285883-63314680	1769	j	0.212492	0.211014	0.176065	0.274334	0.34596	0.265212	0.0276977	-0.095312
MSTRG.15648.6	67661	Ift172	intraflagellar transport 172	chr5:31262741-31291114	3809	j	0.206748	0.261362	0.277949	0.378694	0.355471	0.298602	0.040746	-0.0955699
MSTRG.3866.4	544817	Arhgap27	Rho GTPase activating protein 27	chr11:103332678-103363692	3437	j	0.165209	0.148173	0.149538	0.289142	0.198914	0.262098	0.0246979	-0.0957449
NM_001100416_dup5	100043915	OTTMUSG00000016609	Mus musculus predicted gene, OTTMUSG00000016609 (OTTMUSG00000016609)	chr2:176621886-176636311	2577	=	0.0716781	0.106579	0.0550833	0.177687	0.191513	0.157221	0.00576149	-0.0976936
NM_001305136	102639598	2210418O10Rik	predicted gene 2210418O10Rik, transcript variant 1	chr2:176226565-176240330	3829	=	0.115676	0.0663858	0.0760866	0.199927	0.156147	0.195357	0.00885057	-0.097761
MSTRG.15660.4	269639	Zfp512	zinc finger protein 512	chr5:31452965-31480250	2097	j	0.514005	0.555404	0.550867	0.632164	0.662992	0.618837	0.00613776	-0.0979058
MSTRG.13429.2	17210	Mcl1	myeloid cell leukemia sequence 1	chr3:95659104-95660906	1111	j	0.518197	0.580528	0.487235	0.6344	0.617505	0.628412	0.0244551	-0.0981189
MSTRG.145.5	20353	Sema4c	sema domain, immunoglobulin domain (Ig), transmembrane domain (TM) and short cytoplasmic domain, (semaphorin) 4C	chr1:36549598-36552423	1613	j	0.290369	0.360316	0.328003	0.40984	0.387126	0.476287	0.0428735	-0.0981888
MSTRG.606.6	18000	2020-09-02	septin 2	chr1:93497222-93507855	1003	j	0.184115	0.266903	0.221467	0.358801	0.319607	0.288847	0.0350391	-0.0982566
MSTRG.8920.3	66416	Ndufa7	NADH dehydrogenase (ubiquinone) 1 alpha subcomplex, 7 (B14.5a)	chr17:33822996-33838316	998	j	0.140161	0.128951	0.0945413	0.21636	0.197931	0.244184	0.00690931	-0.098274
MSTRG.8124.9	56490	Zbtb20	zinc finger and BTB domain containing 20	chr16:43232761-43611111	2221	j	0.00525488	0.008281	0.075071	0.114793	0.125721	0.143033	0.015364	-0.0983133
MSTRG.22011.2	67899	Cmc1	COX assembly mitochondrial protein 1	chr9:118065065-118150186	790	j	0.0536998	0	0.00212946	0.0561884	0.146246	0.14974	0.0488706	-0.0987816
MSTRG.4197.2	71276	Ccdc57	coiled-coil domain containing 57	chr11:120826686-120879085	1356	j	0.0416316	0.0710282	0.0674544	0.209778	0.129455	0.137311	0.0220844	-0.0988099
MSTRG.15215.10	230903	Fbxo44	F-box protein 44	chr4:148156030-148156830	683	j	0.286038	0.342179	0.337679	0.446939	0.427423	0.389125	0.01603	-0.0991973
NM_019562	56207	Uchl5	ubiquitin carboxyl-terminal esterase L5, transcript variant 1	chr1:143777278-143807466	1851	=	0.0829957	0.040881	0.0810091	0.175259	0.212317	0.119245	0.0294319	-0.100645
NM_023052_dup2	65956	Ccl21c	Mus musculus chemokine (C-C motif) ligand 21C (leucine) (Ccl21c)	chr4:42255695-42256825	867	=	0.544656	0.563856	0.523153	0.608786	0.6527	0.672237	0.010437	-0.100686
MSTRG.5496.1	72935	Ddx41	DEAD (Asp-Glu-Ala-Asp) box polypeptide 41	chr13:55530410-55536654	2295	j	0.0637377	0.106408	0.0325039	0.185338	0.151296	0.168683	0.0128367	-0.100889
MSTRG.19826.7	102323	Dcun1d2	DCN1, defective in cullin neddylation 1, domain containing 2 (S. cerevisiae)	chr8:13280769-13289055	404	j	0.365306	0.421891	0.403419	0.554343	0.474012	0.465162	0.0373234	-0.100967
MSTRG.13178.2	18008	Nes	nestin	chr3:87971095-87980044	5585	j	0.580074	0.641961	0.554483	0.69029	0.655794	0.734081	0.0425049	-0.101215
NM_021450	58800	Trpm7	transient receptor potential cation channel, subfamily M, member 7, transcript variant 1	chr2:126791558-126876261	7145	=	0.124363	0.0212978	0.0619162	0.19199	0.140148	0.180753	0.039713	-0.101772
MSTRG.6792.6	106064	AW549877	expressed sequence AW549877	chr15:3986109-3995745	1496	j	0.794252	0.757556	0.699121	0.840182	0.832932	0.886451	0.0336153	-0.102879
MSTRG.8861.4	72462	Rrp1b	ribosomal RNA processing 1 homolog B (S. cerevisiae)	chr17:32036478-32062862	4711	j	0.106692	0.020147	0.0118828	0.156604	0.154845	0.136043	0.029451	-0.102923
MSTRG.327.5	241066	Carf	calcium response factor	chr1:60102692-60153953	5484	j	0.0224741	0.00679717	0.0249336	0.155687	0.078156	0.131613	0.0117333	-0.10375
MSTRG.16150.1	107999	Gtpbp6	GTP binding protein 6 (putative)	chr5:110103302-110108039	2218	j	0.571692	0.506268	0.503612	0.601261	0.632723	0.661644	0.0208008	-0.104685
NM_001290734	99031	Osbpl6	oxysterol binding protein-like 6, transcript variant 3	chr2:76406508-76600647	7954	=	0	0	0	0.0864505	0.0525863	0.178059	0.0478129	-0.105699
MSTRG.7472.12	223828	Pphln1	periphilin 1	chr15:93410608-93489184	1089	j	0.147168	0.180028	0.19035	0.247603	0.260725	0.326447	0.0187037	-0.105743
NM_001001177	407788	BC051142	cDNA sequence BC051142, transcript variant 1	chr17:34398820-34460734	1900	=	0.426218	0.508247	0.45299	0.552363	0.605014	0.548028	0.0249736	-0.105983
MSTRG.32.9	211660	Cspp1	centrosome and spindle pole associated protein 1	chr1:10039785-10136223	3785	j	0.101734	0.0684965	0.0811058	0.184598	0.207655	0.178395	0.00126855	-0.106437
MSTRG.3790.5	28084	Vps25	vacuolar protein sorting 25	chr11:101254688-101259142	539	j	0.401839	0.407646	0.449595	0.545087	0.557746	0.478005	0.0207648	-0.107253
MSTRG.4174.2	192173	Fam195b	family with sequence similarity 195, member B	chr11:120543523-120549703	623	j	0.718007	0.708791	0.660136	0.79478	0.844401	0.770234	0.0190236	-0.107494
MSTRG.10260.1	54683	Prdx5	peroxiredoxin 5	chr19:6906819-6909645	802	j	0.0100166	0.0867535	0.026487	0.197363	0.160895	0.0936286	0.0459315	-0.109543
MSTRG.15595.1	23950	Dnajb6	DnaJ heat shock protein family (Hsp40) member B6	chr5:29735898-29777989	1074	j	0	0.0142164	0.000486683	0.164213	0.115998	0.0632964	0.0205855	-0.109601
NM_001205355	229474	Fhdc1	FH2 domain containing 1, transcript variant 1	chr3:84442196-84479491	6001	=	0.183315	0.215562	0.173823	0.281611	0.366762	0.254168	0.0384235	-0.109947
MSTRG.14177.2	22249	Unc13b	unc-13 homolog B (C. elegans)	chr4:43053212-43166082	892	j	0.0411521	0	0.0165113	0.154286	0.0985688	0.135998	0.00554335	-0.110396
NM_001168386	76041	Ccdc125	coiled-coil domain containing 125, transcript variant B	chr13:100669481-100697240	2496	=	0.051805	0.0488872	0.0922978	0.167319	0.176972	0.183765	0.00165156	-0.111689
NM_145514	226757	Wdr26	WD repeat domain 26	chr1:181173226-181211978	7047	=	0.385682	0.397327	0.410389	0.453259	0.574611	0.501186	0.0359509	-0.111886
MSTRG.5110.2	664862	Gpr137b-ps	G protein-coupled receptor 137B, pseudogene	chr13:12615600-12650395	1651	j	0	0.103953	0.0524982	0.193697	0.137163	0.162571	0.0303009	-0.112326
MSTRG.1212.5	13800	Enah	enabled homolog (Drosophila)	chr1:181905657-181919451	888	j	0.00659086	0.0275739	0.0551255	0.185557	0.0754951	0.165758	0.037371	-0.112507
MSTRG.3521.4	380718	Mks1	Meckel syndrome, type 1	chr11:87853602-87858077	1186	j	0	0	0.00591911	0.115871	0.0941942	0.137368	0.000836134	-0.113838
MSTRG.9260.11	15193	Hdgfl2	HDGF like 2	chr17:56096652-56100528	1707	j	0.164656	0.0786482	0.0936621	0.19058	0.288188	0.201653	0.0481384	-0.114485
MSTRG.4216.4	210004	B3gntl1	UDP-GlcNAc:betaGal beta-1,3-N-acetylglucosaminyltransferase-like 1	chr11:121623241-121671241	1306	j	0.111691	0.125818	0.0423599	0.198352	0.262572	0.164188	0.040959	-0.115081
MSTRG.1139.23	15951	Ifi204	interferon activated gene 204	chr1:173747463-173913046	2250	j	0.0278001	0.0935384	0.0155446	0.184704	0.158663	0.139841	0.0136975	-0.115442
MSTRG.13541.5	229663	Csde1	cold shock domain containing E1, RNA binding	chr3:103039815-103056985	2363	j	0.220104	0.311199	0.305092	0.414458	0.358281	0.41176	0.0285405	-0.116035
MSTRG.4471.2	12632	Cfl2	cofilin 2, muscle	chr12:54861065-54862877	438	j	0.431188	0.328272	0.321741	0.498547	0.452015	0.483618	0.0363677	-0.11766
MSTRG.21786.2	102632	Acad11	acyl-Coenzyme A dehydrogenase family, member 11	chr9:104095469-104107680	314	j	0.0193897	0.0604271	0.010194	0.164993	0.202443	0.0756724	0.0443205	-0.117699
NR_045518	224250	Cldnd1	claudin domain containing 1, transcript variant 5	chr16:58727910-58734247	2005	=	0.0811696	0	0	0.169329	0.151219	0.114431	0.0200722	-0.117936
NM_001005867	52915	Zmiz2	zinc finger, MIZ-type containing 2, transcript variant 2	chr11:6395125-6406162	3957	=	0.04481	0.105714	0.07209	0.121223	0.24844	0.207468	0.0462634	-0.118172
MSTRG.6917.5	67154	Mtdh	metadherin	chr15:34109068-34116411	514	j	0.0813533	0.13274	0.190206	0.276235	0.235679	0.247443	0.024555	-0.118353
MSTRG.11755.4	15259	Hipk3	homeodomain interacting protein kinase 3	chr2:104429838-104493367	3745	j	0.126126	0.0243166	0.0243769	0.149779	0.199197	0.183065	0.0321073	-0.119074
MSTRG.13076.3	70099	Smc4	structural maintenance of chromosomes 4	chr3:69005946-69034575	3635	j	0.0164211	0.0367077	0.0236468	0.159918	0.164079	0.111003	0.00270442	-0.119408
MSTRG.2585.3	216618	Cfap36	cilia and flagella associated protein 36	chr11:29221864-29247272	1080	j	0.503996	0.493961	0.453694	0.645387	0.545516	0.619962	0.0236838	-0.119738
MSTRG.14193.6	21894	Tln1	talin 1	chr4:43549676-43556862	1915	j	0.169585	0.16935	0.144308	0.270573	0.32024	0.257489	0.00431268	-0.121686
MSTRG.19874.13	381598	2610005L07Rik	RIKEN cDNA 2610005L07 gene	chr8:20399245-20405906	688	j	0	0.105427	0.0415702	0.162271	0.198086	0.154102	0.0216573	-0.122487
MSTRG.315.11	74018	Als2	amyotrophic lateral sclerosis 2 (juvenile)	chr1:59202741-59237219	2108	j	0.0998243	0.0849541	0.0473419	0.156493	0.220263	0.225572	0.0104403	-0.123403
MSTRG.21287.2	320051	Exph5	exophilin 5	chr9:53341251-53377563	5726	j	0.586193	0.658528	0.685078	0.763249	0.811465	0.725403	0.0330787	-0.123439
NR_105901	102465565	Mir6936	microRNA 6936	chr11:120624823-120624876	54	=	0.253071	0.250101	0.232909	0.326813	0.434123	0.347232	0.0207808	-0.124029
MSTRG.328.7	269198	Nbeal1	neurobeachin like 1	chr1:60194470-60260458	3925	j	0.00367429	0.00298591	0.0112118	0.176256	0.0702661	0.14609	0.0168444	-0.124913
NM_030167	78755	Fam122b	family with sequence similarity 122, member B, transcript variant 2	chrX:53243415-53269805	4334	=	0.167456	0.108111	0.0602148	0.25595	0.210612	0.244641	0.0209465	-0.12514
MSTRG.15399.5	79264	Krit1	KRIT1, ankyrin repeat containing	chr5:3806374-3822323	1568	j	0.172265	0.13524	0.172606	0.32501	0.329206	0.202036	0.044945	-0.12538
MSTRG.10888.4	57743	Sec61a2	Sec61, alpha subunit 2 (S. cerevisiae)	chr2:5871785-5878150	1328	j	0.183507	0.161648	0.165736	0.315589	0.238607	0.334208	0.0137883	-0.125838
MSTRG.4590.2	26932	Ppp2r5e	protein phosphatase 2, regulatory subunit B, epsilon	chr12:75453537-75465042	661	j	0.139992	0.0652389	0.0908305	0.293699	0.199033	0.181731	0.0374266	-0.126134
NM_001309446	67492	Zfand4	zinc finger, AN1-type domain 4, transcript variant 3	chr6:116264219-116330304	3172	=	0.874953	0.78547	0.825178	1	0.918139	0.950604	0.022121	-0.127714
MSTRG.6274.5	74480	Samd4	sterile alpha motif domain containing 4	chr14:47077380-47083788	523	j	0.285194	0.382611	0.33483	0.480912	0.50361	0.406535	0.0333107	-0.129474
MSTRG.12355.13	13821	Epb41l1	erythrocyte membrane protein band 4.1 like 1	chr2:156513935-156522464	1503	j	0.17997	0.227684	0.28927	0.376788	0.375251	0.334945	0.019581	-0.13002
MSTRG.16673.2	231834	Snx8	sorting nexin 8	chr5:140341543-140344942	495	j	0.0291876	0.0291181	0.0369989	0.139667	0.189149	0.157957	0.000885033	-0.13049
NM_173444	269198	Nbeal1	neurobeachin like 1	chr1:60180599-60334705	12108	=	0.0526575	0.0237041	0.126199	0.177746	0.169834	0.248928	0.029342	-0.131316
NM_008048	29817	Igfbp7	insulin-like growth factor binding protein 7, transcript variant 2	chr5:77349240-77408045	1120	=	0.874536	0.803479	0.861831	0.973776	0.983262	0.978517	0.00392455	-0.131903
MSTRG.5387.4	16553	Kif13a	kinesin family member 13A	chr13:46750409-46929718	5649	j	0.170324	0.189857	0.0748075	0.315049	0.230101	0.286245	0.0382891	-0.132136
MSTRG.1773.2	18641	Pfkl	phosphofructokinase, liver, B-type	chr10:77996669-78009764	1014	j	0.0617515	0.0249364	0.0701004	0.229599	0.136482	0.19042	0.0117819	-0.133238
MSTRG.7299.2	11564	Adsl	adenylosuccinate lyase	chr15:80948506-80968851	1670	j	0.320495	0.212804	0.338836	0.455346	0.426008	0.3911	0.0373213	-0.13344
MSTRG.9647.14	225289	AW554918	expressed sequence AW554918	chr18:25174585-25420167	1003	j	0	0.0469895	0	0.138055	0.170602	0.139144	0.00213546	-0.133604
NM_001286651	65963	Tmem176b	transmembrane protein 176B, transcript variant 5	chr6:48833811-48841137	1274	=	0.0758935	0.0523546	0.0157075	0.181053	0.197646	0.16685	0.00242316	-0.133864
NM_025920	67026	Thap4	THAP domain containing 4, transcript variant 1	chr1:93705391-93754838	2160	=	0.716693	0.748174	0.663264	0.835021	0.840451	0.859025	0.00631936	-0.135455
MSTRG.3042.7	68964	Ctc1	CTS telomere maintenance complex component 1	chr11:69016127-69026685	1300	j	0.015751	0.079278	0.115138	0.216541	0.193102	0.209114	0.010342	-0.136197
MSTRG.21585.4	208943	Myo5c	myosin VC	chr9:75232028-75305338	5522	j	0.0217071	0.0198443	0.022239	0.143757	0.152244	0.176715	0.000161685	-0.136309
MSTRG.4045.3	15081	H3f3b	H3 histone, family 3B	chr11:116023304-116024490	739	j	0.354969	0.2494	0.290587	0.386862	0.48093	0.436439	0.0291972	-0.136425
MSTRG.21373.4	56380	Arid3b	AT rich interactive domain 3B (BRIGHT-like)	chr9:57795990-57834039	1288	j	0.131958	0.080157	0.0866411	0.230432	0.292446	0.186499	0.0170332	-0.136874
MSTRG.10255.4	19395	Rasgrp2	RAS, guanyl releasing protein 2	chr19:6399876-6415058	2261	j	0.0116086	0.04991	0.00660119	0.144568	0.115898	0.220693	0.0156807	-0.13768
MSTRG.12492.24	228880	Zmynd8	zinc finger, MYND-type containing 8	chr2:165812281-165824033	911	j	0.239913	0.202497	0.219219	0.394028	0.382698	0.300362	0.0116435	-0.138486
MSTRG.580.9	208727	Hdac4	histone deacetylase 4	chr1:91933254-92180139	3679	j	0	0.0992505	0.0599018	0.193341	0.242358	0.140665	0.0278332	-0.13907
MSTRG.4113.4	19157	Cyth1	cytohesin 1	chr11:118168818-118202635	1554	j	0.193783	0.0970467	0.0654802	0.279434	0.253235	0.242696	0.0252994	-0.139685
NM_001081213	226090	Ermp1	endoplasmic reticulum metallopeptidase 1	chr19:29609883-29648420	5394	=	0.219897	0.25357	0.229286	0.328534	0.398175	0.396327	0.00498861	-0.140094
NM_001161623	12544	Cdc45	cell division cycle 45, transcript variant 2	chr16:18780447-18811639	1766	=	0	0	0.0467633	0.0845574	0.238279	0.148248	0.0401711	-0.14144
NM_172747	233877	Kctd13	potassium channel tetramerisation domain containing 13	chr7:126928879-126945609	1654	=	0.311188	0.299917	0.279507	0.505512	0.397636	0.412086	0.0156367	-0.14154
MSTRG.9877.4	70425	Csnk1g3	casein kinase 1, gamma 3	chr18:53906624-53953453	1183	j	0.0698014	0.0527002	0.0930415	0.302004	0.183942	0.154427	0.0383884	-0.14161
MSTRG.7773.1	239719	Mkl2	MKL/myocardin-like 2	chr16:13256247-13381681	578	j	0.068951	0.104198	0	0.184522	0.146876	0.271055	0.0402647	-0.143101
MSTRG.2558.2	73873	Fam161a	family with sequence similarity 161, member A	chr11:23013387-23029393	1908	j	0.0172323	0.0577927	0.124438	0.193455	0.249961	0.185769	0.018346	-0.143241
MSTRG.7258.5	223693	Tmem184b	transmembrane protein 184b	chr15:79362487-79396757	1608	j	0.0962085	0.230935	0.127613	0.244263	0.291395	0.349904	0.0477423	-0.143602
NM_153137	215243	Traf3ip3	TRAF3 interacting protein 3	chr1:193175504-193201546	2121	=	0.188302	0.0890729	0.0597412	0.232076	0.265654	0.273455	0.0240956	-0.14469
MSTRG.6091.20	16531	Kcnma1	potassium large conductance calcium-activated channel, subfamily M, alpha member 1	chr14:23299838-23426013	2153	j	0.235719	0.242664	0.165467	0.385024	0.330194	0.363135	0.00785335	-0.144834
MSTRG.8554.3	67544	Fam120b	family with sequence similarity 120, member B	chr17:15396357-15431869	2707	j	0.0970136	0.0332238	0.0424263	0.187249	0.144527	0.276129	0.02912	-0.14508
NM_001330649	57316	C1d	Mus musculus C1D nuclear receptor co-repressor (C1d), transcript variant 2	chr11:17257688-17269176	3236	=	0	0	0.0303795	0.19064	0.105063	0.173788	0.00644659	-0.146371
MSTRG.1524.2	215951	Lace1	lactation elevated 1	chr10:42318580-42478485	1247	j	0.0827105	0.121361	0.199687	0.289427	0.303109	0.251727	0.0175932	-0.146835
MSTRG.13192.3	68957	Paqr6	progestin and adipoQ receptor family member VI	chr3:88365550-88367477	826	j	0.484849	0.587067	0.420778	0.679287	0.646055	0.609629	0.0482371	-0.147426
NM_021522	59025	Usp14	ubiquitin specific peptidase 14, transcript variant 1	chr18:9993615-10030149	4185	=	0.792371	0.943312	0.81537	1	0.994913	1	0.0345442	-0.147953
MSTRG.5494.12	67399	Pdlim7	PDZ and LIM domain 7	chr13:55498497-55513425	1591	j	0	0	0	0.130291	0.223254	0.0904734	0.0197376	-0.148006
NM_019878	56362	Sult1b1	sulfotransferase family 1B, member 1	chr5:87513339-87538195	2604	=	0.120539	0.0823005	0.152857	0.195512	0.322198	0.283144	0.0253667	-0.148386
MSTRG.21910.3	23807	Arih2	ariadne RBR E3 ubiquitin protein ligase 2	chr9:108604953-108608879	831	j	0.137166	0.115444	0.0602158	0.278206	0.278388	0.201825	0.012309	-0.148531
MSTRG.12969.3	73251	Setd7	SET domain containing (lysine methyltransferase) 7	chr3:51532960-51561130	730	j	0.081235	0.165975	0.0644701	0.257217	0.262859	0.242201	0.00936716	-0.150199
MSTRG.15589.2	56873	Lmbr1	limb region 1	chr5:29232957-29235262	642	j	0.157647	0.0621019	0.23262	0.342305	0.295571	0.269683	0.0476238	-0.15173
NM_001114311	71069	Stox2	storkhead box 2, transcript variant 1	chr8:47180048-47289402	10467	=	0.00548522	0.00804943	0.0520578	0.176012	0.258265	0.0905158	0.0392727	-0.153067
MSTRG.3228.4	11484	Aspa	aspartoacylase	chr11:73319734-73326803	635	j	0.112725	0.200143	0.143825	0.390975	0.305561	0.223372	0.0477757	-0.154405
MSTRG.13390.6	107650	Pi4kb	phosphatidylinositol 4-kinase, catalytic, beta polypeptide	chr3:94983933-95004931	2646	j	0.149787	0.282271	0.212213	0.424793	0.311277	0.376749	0.0363986	-0.156183
NM_183139	194908	Pld6	phospholipase D family, member 6, transcript variant 2	chr11:59783893-59787657	1769	=	0.504381	0.510993	0.418885	0.675771	0.594326	0.635333	0.0142667	-0.157057
MSTRG.18137.4	330474	Zc3h4	zinc finger CCCH-type containing 4	chr7:16400831-16429370	2160	j	0.301802	0.265663	0.282784	0.46883	0.408776	0.445595	0.00149906	-0.157651
MSTRG.13136.7	99889	Arfip1	ADP-ribosylation factor interacting protein 1	chr3:84497628-84527862	838	j	0.052115	0.140911	0.0721805	0.281475	0.223974	0.233478	0.00805808	-0.157907
NM_001164209	65963	Tmem176b	transmembrane protein 176B, transcript variant 3	chr6:48833811-48841137	1277	=	0.0133918	0	0	0.177017	0.177015	0.135987	0.000382267	-0.158876
MSTRG.6455.8	219105	Zmym5	zinc finger, MYM-type 5	chr14:56798848-56809576	1058	j	0.067735	0.0267926	0.0541868	0.201691	0.1853	0.239333	0.00135477	-0.159203
MSTRG.8899.2	100043468	Zfp955b	zinc finger protein 955B	chr17:33289553-33303222	1745	j	0.173173	0.298332	0.20314	0.324306	0.414917	0.418637	0.0297864	-0.161072
NM_018817	54380	Smarcal1	SWI/SNF related matrix associated, actin dependent regulator of chromatin, subfamily a-like 1	chr1:72583251-72636790	6715	=	0.67291	0.637026	0.643774	0.828893	0.813139	0.796053	0.000373256	-0.161458
MSTRG.18700.2	12348	Car11	carbonic anhydrase 11	chr7:45700176-45704661	1364	j	0.742685	0.799085	0.701244	0.927206	0.913315	0.888712	0.00603489	-0.162072
MSTRG.11057.6	77683	Ehmt1	euchromatic histone methyltransferase 1	chr2:24807944-24884280	2228	j	0	0	0	0.258046	0.130573	0.0985484	0.0290098	-0.162389
MSTRG.7161.2	12181	Bop1	block of proliferation 1	chr15:76453093-76477269	2463	j	0.249453	0.192171	0.24715	0.406334	0.426334	0.346491	0.00579909	-0.163462
MSTRG.8493.2	68262	Agpat4	1-acylglycerol-3-phosphate O-acyltransferase 4 (lysophosphatidic acid acyltransferase, delta)	chr17:12119352-12219115	1283	j	0.0710225	0	0	0.25781	0.137042	0.169524	0.0189289	-0.164451
MSTRG.766.6	240752	Pik3c2b	phosphoinositide-3-kinase, class 2, beta polypeptide	chr1:133098516-133106129	1824	j	0.242305	0.380322	0.331753	0.509803	0.505096	0.432931	0.0256872	-0.164483
MSTRG.18028.8	67425	Eps8l1	EPS8-like 1	chr7:4475048-4479010	952	j	0.00884272	0.00981857	0.065749	0.119349	0.303883	0.161008	0.0475423	-0.16661
MSTRG.16096.2	52397	Zfp644	zinc finger protein 644	chr5:106618082-106696627	4178	j	0.0388815	0.0100144	0.0335555	0.210742	0.277747	0.101023	0.0318628	-0.16902
MSTRG.17114.4	71720	Osbpl3	oxysterol binding protein-like 3	chr6:50296967-50456170	3247	j	0.104597	0.141602	0	0.240803	0.244192	0.268912	0.0174388	-0.169236
MSTRG.5412.2	18081	Ninj1	ninjurin 1	chr13:49193607-49195703	677	j	0.340165	0.4561	0.28155	0.522512	0.517871	0.545395	0.031169	-0.169321
MSTRG.22110.3	17281	Fyco1	FYVE and coiled-coil domain containing 1	chr9:123801119-123851707	4175	j	0.0221398	0.0157775	0.0168055	0.0847589	0.209446	0.269492	0.0356514	-0.169658
NM_001304831	17133	Maff	v-maf musculoaponeurotic fibrosarcoma oncogene family, protein F (avian), transcript variant 3	chr15:79348061-79359076	1909	=	0.199438	0.355162	0.298326	0.433163	0.466208	0.466098	0.0217702	-0.170848
MSTRG.11532.6	228019	Mettl8	methyltransferase like 8	chr2:70979891-71055571	1102	j	0.0271373	0.0195008	0.0785873	0.282881	0.19495	0.166352	0.0120553	-0.172986
NM_001025156	70829	Ccdc93	coiled-coil domain containing 93, transcript variant 1	chr1:121431067-121506460	7256	=	0.551474	0.509928	0.466893	0.733915	0.65414	0.661491	0.00789627	-0.17375
MSTRG.2176.3	215436	Slc35e3	solute carrier family 35, member E3	chr10:117735911-117738710	424	j	0	0.0460994	0.0402492	0.204013	0.193356	0.211213	0.00034826	-0.174078
NM_001159354	99470	Magi3	membrane associated guanylate kinase, WW and PDZ domain containing 3, transcript variant 1	chr3:104013265-104220406	6575	=	0.545972	0.549555	0.506686	0.643714	0.747901	0.733881	0.00789941	-0.174427
NM_029078	74737	Pcf11	PCF11 cleavage and polyadenylation factor subunit	chr7:92643712-92669912	5804	=	0.630477	0.52505	0.673251	0.822313	0.808054	0.722566	0.0316975	-0.174719
MSTRG.10720.5	80906	Kcnip2	Kv channel-interacting protein 2	chr19:45793292-45795830	1377	j	0.860971	0.763482	0.738661	0.991398	0.944969	0.951622	0.011975	-0.174959
NM_007915	13663	Ei24	etoposide induced 2.4 mRNA, transcript variant 2	chr9:36779153-36797068	2110	=	0.108963	0.0732539	0.0849509	0.348917	0.235963	0.207517	0.0169667	-0.175076
NM_181734	76080	Ttpal	tocopherol (alpha) transfer protein-like, transcript variant 2	chr2:163602314-163619013	4520	=	0.107099	0.0810393	0.0909581	0.250075	0.331312	0.223429	0.0062588	-0.17524
NM_001301643	56305	Pitpnb	phosphatidylinositol transfer protein, beta, transcript variant 1	chr5:111330697-111388359	2742	=	0.127198	0.167801	0.145644	0.363701	0.252028	0.35078	0.00920006	-0.175289
MSTRG.6069.1	66121	Chchd1	coiled-coil-helix-coiled-coil-helix domain containing 1	chr14:20703027-20704351	535	j	0.367384	0.361531	0.35912	0.531339	0.538467	0.544475	2.63e-06	-0.175415
MSTRG.14832.4	76850	Ago4	argonaute RISC catalytic subunit 4	chr4:126511238-126512385	956	j	0.188298	0.205891	0.232073	0.332125	0.345659	0.475843	0.0208911	-0.175788
NM_001199494	13663	Ei24	etoposide induced 2.4 mRNA, transcript variant 1	chr9:36779153-36797393	2226	=	0.00611169	0.00319206	0.00552402	0.146757	0.110265	0.285788	0.0301935	-0.175994
MSTRG.20899.2	75723	Amotl1	angiomotin-like 1	chr9:14547665-14614911	3160	j	0.506125	0.463218	0.431144	0.631991	0.637482	0.660871	0.00166562	-0.176619
MSTRG.14568.4	72354	Ttc4	tetratricopeptide repeat domain 4	chr4:106667923-106678928	953	j	0.351421	0.289981	0.430165	0.570738	0.468936	0.565696	0.0273469	-0.177934
NM_027453	70533	Btf3l4	basic transcription factor 3-like 4	chr4:108814295-108833584	3111	=	0.302825	0.191164	0.216884	0.517843	0.411761	0.3264	0.0487175	-0.18171
MSTRG.16572.4	70103	Znhit1	zinc finger, HIT domain containing 1	chr5:136982232-136987868	1087	j	0.228345	0.260946	0.234448	0.412423	0.329448	0.527842	0.0356361	-0.181991
NM_001302140	226101	Myof	myoferlin, transcript variant 1	chr19:37899036-38043577	7133	=	0.101999	0.0822746	0.124546	0.395234	0.19416	0.265785	0.0387573	-0.18212
MSTRG.2484.4	21379	Tbrg4	transforming growth factor beta regulated gene 4	chr11:6615725-6624183	1961	j	0.485247	0.362583	0.459166	0.596823	0.594055	0.663415	0.0139328	-0.182432
MSTRG.1095.3	226654	Tstd1	thiosulfate sulfurtransferase (rhodanese)-like domain containing 1	chr1:171419825-171420338	514	e	0.616446	0.676799	0.590128	0.844923	0.794339	0.793707	0.00398842	-0.183198
MSTRG.534.3	227331	Gigyf2	GRB10 interacting GYF protein 2	chr1:87327021-87389432	1009	j	0.0537193	0.0718854	0.0242864	0.227182	0.300488	0.176409	0.00873292	-0.18473
NM_001330138	12905	Cradd	Mus musculus CASP2 and RIPK1 domain containing adaptor with death domain (Cradd), transcript variant 1	chr10:95174740-95323709	1784	=	0	0	0.0397387	0.186493	0.302118	0.106922	0.0334236	-0.185265
MSTRG.12858.11	241915	Phc3	polyhomeotic-like 3 (Drosophila)	chr3:30907316-30969415	2510	j	0.0854352	0	0	0.191889	0.252976	0.196667	0.00584417	-0.185366
NM_019787	27054	Sec23b	SEC23 homolog B, COPII coat complex component, transcript variant 1	chr2:144556229-144590753	2810	=	0.353009	0.178686	0.243008	0.495003	0.438916	0.398572	0.0328437	-0.185929
MSTRG.20588.3	22751	Zfp90	zinc finger protein 90	chr8:106418928-106424364	874	j	0.40932	0.354278	0.280505	0.593599	0.500736	0.513089	0.0165762	-0.187774
NM_028264	72519	Tmem55a	transmembrane protein 55A	chr4:14864219-14915260	2280	=	0.689056	0.779896	0.791202	1	1	0.825854	0.046964	-0.188567
MSTRG.1834.2	66420	Polr2e	polymerase (RNA) II (DNA directed) polypeptide E	chr10:80036022-80039659	1011	j	0.621878	0.803132	0.667732	0.921145	0.925596	0.814178	0.0444464	-0.189392
MSTRG.20053.3	192174	Rwdd4a	RWD domain containing 4A	chr8:47540387-47550818	785	j	0.073211	0.0208652	0.099229	0.200752	0.288102	0.274253	0.00593024	-0.189934
MSTRG.1094.6	22278	Usf1	upstream transcription factor 1	chr1:171411367-171418157	1430	j	0.0647482	0	0	0.337018	0.160075	0.138936	0.0455792	-0.190427
MSTRG.1974.3	216188	Aldh1l2	aldehyde dehydrogenase 1 family, member L2	chr10:83477680-83493633	733	j	0.0410762	0.0801585	0.0438327	0.292126	0.205497	0.238877	0.00250334	-0.190477
NM_134158	140497	Cd300c2	CD300C molecule 2	chr11:114996769-115001880	1139	=	0.224844	0.160383	0.262471	0.30158	0.417073	0.500971	0.0427517	-0.190641
MSTRG.1861.4	17192	Mbd3	methyl-CpG binding domain protein 3	chr10:80392838-80399373	1246	j	0.171632	0.133601	0.157083	0.335543	0.364512	0.336082	0.000198044	-0.191274
NM_009457	22201	Uba1	ubiquitin-like modifier activating enzyme 1, transcript variant 1	chrX:20658302-20683179	4068	=	0.0708709	0	0	0.185817	0.302441	0.158573	0.0185222	-0.191986
MSTRG.21698.4	18828	Plscr2	phospholipid scramblase 2	chr9:92289608-92297294	1053	j	0.144369	0.232578	0.0584437	0.372834	0.314139	0.324679	0.0228404	-0.192087
NM_027326	70122	Mllt3	myeloid/lymphoid or mixed-lineage leukemia; translocated to, 3, transcript variant 1	chr4:87769925-88033407	6112	=	0.00320705	0.177165	0.141548	0.248027	0.368872	0.281337	0.04013	-0.192105
MSTRG.12737.2	72147	Zbtb46	zinc finger and BTB domain containing 46	chr2:181405012-181459426	1495	j	0.0150289	0.0596063	0.0234659	0.2566	0.253097	0.166412	0.00406222	-0.192669
NM_001025445	66408	Aptx	aprataxin, transcript variant 3	chr4:40682078-40703194	5549	=	0.152823	0.16156	0.217059	0.286651	0.419763	0.405479	0.0143832	-0.193483
MSTRG.3061.1	216853	Wrap53	WD repeat containing, antisense to Trp53	chr11:69561754-69579324	2006	j	0.0331721	0.0574318	0.0948482	0.204838	0.212528	0.349415	0.0182327	-0.193776
MSTRG.16474.3	231769	Sfswap	splicing factor, suppressor of white-apricot homolog (Drosophila)	chr5:129501249-129571215	3114	j	0	0	0.18031	0.23726	0.289388	0.237025	0.0359586	-0.194454
NM_001033271	219024	Tmem55b	transmembrane protein 55b, transcript variant 1	chr14:50927215-50930849	1608	=	1.9e-05	0.0135324	0.0495521	0.241078	0.1051	0.30072	0.0311631	-0.194598
NM_001170643	218215	Rnf144b	ring finger protein 144B, transcript variant 2	chr13:47194003-47247991	4540	=	0.649427	0.52059	0.57263	0.878175	0.708987	0.740389	0.0382189	-0.194968
NM_001286652	65963	Tmem176b	transmembrane protein 176B, transcript variant 6	chr6:48833811-48841137	1181	=	0.0372426	0.0171357	0.021706	0.232908	0.211074	0.217525	2.55e-05	-0.195141
NR_104093	235459	Gtf2a2	general transcription factor II A, 2, transcript variant 4	chr9:70012548-70022866	1034	=	0.076044	0.0601979	0.0744155	0.280201	0.170194	0.353792	0.0209775	-0.197843
MSTRG.4124.5	217364	Engase	endo-beta-N-acetylglucosaminidase	chr11:118478770-118488545	3241	j	0.0494066	0.00583136	0.0662407	0.170543	0.306379	0.238115	0.0101401	-0.197853
NM_144859	224938	Pja2	praja 2, RING-H2 motif containing, transcript variant 2	chr17:64281006-64331883	4520	=	0.730843	0.636109	0.548276	0.871496	0.794828	0.84271	0.0258954	-0.197935
NM_001139516	19650	Rbl1	retinoblastoma-like 1 (p107), transcript variant 2	chr2:157174996-157204534	2381	=	0.114684	0.0980322	0.103854	0.244339	0.28033	0.386465	0.00991431	-0.198188
NM_001113179	12235	Bub1	BUB1, mitotic checkpoint serine/threonine kinase, transcript variant 1	chr2:127800200-127831859	4337	=	0.798195	0.818728	0.735222	1	0.947613	1	0.00291063	-0.198489
MSTRG.8142.3	212547	Nepro	nucleolus and neural progenitor protein	chr16:44726987-44736214	1736	j	0.189099	0.166185	0.202989	0.434774	0.421169	0.298209	0.011336	-0.198626
MSTRG.7171.10	94230	Cpsf1	cleavage and polyadenylation specific factor 1	chr15:76595171-76603888	5744	j	0.0406862	0.0898891	0.0663814	0.378942	0.217436	0.198714	0.027729	-0.199379
MSTRG.6359.6	105501	Abhd4	abhydrolase domain containing 4	chr14:54265133-54267912	727	j	0.243269	0.425598	0.361825	0.509991	0.574368	0.546013	0.0241593	-0.199893
MSTRG.20311.3	68278	Ddx39	DEAD (Asp-Glu-Ala-Asp) box polypeptide 39	chr8:83715218-83724682	1739	j	0.235218	0.205613	0.126872	0.49518	0.401938	0.280515	0.04402	-0.20331
MSTRG.479.4	12828	Col4a3	collagen, type IV, alpha 3	chr1:82678487-82716115	2553	j	0.054032	0	0	0.203884	0.27349	0.187156	0.00312937	-0.2035
MSTRG.2602.1	20742	Sptbn1	spectrin beta, non-erythrocytic 1	chr11:30099395-30268176	8468	k	0.0693606	0.0522059	0.0681416	0.372164	0.153083	0.282623	0.0320363	-0.206054
MSTRG.18303.2	52132	Ccdc97	coiled-coil domain containing 97	chr7:25712936-25717001	1179	j	0.0351191	0.129303	0.119901	0.409418	0.267109	0.226027	0.0309418	-0.206077
MSTRG.3305.8	216965	Taok1	TAO kinase 1	chr11:77538154-77575752	2358	j	0.00550922	0.0397448	0.00058279	0.287777	0.302081	0.0803619	0.0457844	-0.208127
MSTRG.20519.5	234678	D230025D16Rik	RIKEN cDNA D230025D16 gene	chr8:105239918-105251713	1181	j	0.157292	0.0994195	0.0720571	0.390799	0.362058	0.20199	0.030883	-0.208693
MSTRG.21450.6	213550	Dis3l	DIS3 like exosome 3-5 exoribonuclease	chr9:64307084-64339613	3044	j	0.724775	0.627586	0.572841	0.92635	0.783428	0.842134	0.0263628	-0.208903
MSTRG.19541.10	72096	Eef1akmt2	EEF1A lysine methyltransferase 2	chr7:132827654-132851570	601	j	0.0255965	0.114441	0	0.197678	0.336857	0.239024	0.0172803	-0.211174
MSTRG.7149.3	75475	Oplah	5-oxoprolinase (ATP-hydrolysing)	chr15:76296605-76309554	4065	j	0.116021	0.000197278	0	0.335164	0.240453	0.178649	0.023538	-0.212683
MSTRG.3138.3	11684	Alox12	arachidonate 12-lipoxygenase	chr11:70247062-70254666	1191	j	0.390666	0.313193	0.273654	0.638339	0.487059	0.493572	0.0237079	-0.213819
NM_029939	77609	Ccdc151	coiled-coil domain containing 151, transcript variant 2	chr9:21989871-22002634	2197	=	0	0.0811869	0.0242393	0.239187	0.326785	0.181781	0.0115948	-0.214109
NM_172381	230249	AI314180	expressed sequence AI314180	chr4:58800031-58912725	5901	=	0.000789404	0.0192548	0.00682438	0.248797	0.331977	0.0889909	0.0400598	-0.214299
NM_001081416	68655	Fndc1	fibronectin type III domain containing 1	chr17:7738568-7804974	5846	=	0.0256128	0.0296368	0.017195	0.239189	0.176152	0.30184	0.0041463	-0.214912
MSTRG.6561.3	108912	Cdca2	cell division cycle associated 2	chr14:67703931-67715614	947	j	0.070883	0	0	0.25976	0.158546	0.299922	0.0110509	-0.215782
MSTRG.14653.4	17346	Mknk1	MAP kinase-interacting serine/threonine kinase 1	chr4:115839201-115879185	2336	j	0.0929526	0.0564419	0.0611996	0.322077	0.218886	0.318523	0.00374971	-0.216297
NM_028812	74197	Gtf2e1	general transcription factor II E, polypeptide 1 (alpha subunit)	chr16:37509796-37539769	3058	=	0.512273	0.389624	0.39	0.555251	0.724911	0.663485	0.0277284	-0.21725
NR_110520	72061	2010111I01Rik	RIKEN cDNA 2010111I01 gene, transcript variant 3	chr13:63240029-63302877	1650	=	0.0647484	0.0429083	0.0720357	0.394838	0.150569	0.287044	0.0378314	-0.217586
NM_016722	50917	Galns	galactosamine (N-acetyl)-6-sulfate sulfatase, transcript variant 1	chr8:122578237-122611487	2586	=	0.857443	0.690906	0.798449	1	1	1	0.011107	-0.217734
NM_001110337	70355	Gprc5c	G protein-coupled receptor, family C, group 5, member C, transcript variant 1	chr11:114851532-114872617	3977	=	0.760772	0.561827	0.725794	0.877345	0.991209	0.834304	0.0474484	-0.218155
MSTRG.5583.3	218294	Cdc14b	CDC14 cell division cycle 14B	chr13:64205147-64248513	1729	j	0.385384	0.468746	0.361806	0.553508	0.653095	0.668618	0.0105721	-0.219761
MSTRG.4169.2	70317	Arl16	ADP-ribosylation factor-like 16	chr11:120465431-120467472	952	j	0.0952726	0.00224847	0.131189	0.355188	0.189537	0.346592	0.0288563	-0.220869
MSTRG.13794.5	214133	Tet2	tet methylcytosine dioxygenase 2	chr3:133466612-133471615	2347	j	0.192271	0.139713	0.218695	0.510838	0.310282	0.393844	0.0241035	-0.221428
NM_175207	74251	Ankrd9	.	chr12:110975353-110979021	2558	=	0.0369451	0.16001	0.253126	0.430217	0.390149	0.294375	0.0409124	-0.221553
MSTRG.21820.2	59092	Pcbp4	poly(rC) binding protein 4	chr9:106453901-106464002	2187	j	0.38863	0.505065	0.352844	0.614185	0.556047	0.743673	0.0366147	-0.222455
NM_013874	29861	Dpf1	D4, zinc and double PHD fingers family 1	chr7:29304005-29317586	2278	=	0.265208	0.135792	0.112878	0.371962	0.463066	0.354673	0.0179128	-0.225274
NM_145429	216869	Arrb2	arrestin, beta 2, transcript variant 3	chr11:70432580-70440828	1955	=	0.000508499	0.000714423	0.0992556	0.200367	0.189955	0.388948	0.0355636	-0.226264
NM_001033253	213783	Plekhg1	pleckstrin homology domain containing, family G (with RhoGef domain) member 1, transcript variant 2	chr10:3872667-3967302	7189	=	0	0	0	0.204761	0.317269	0.157955	0.00868314	-0.226662
NM_021337	108077	Skiv2l	superkiller viralicidic activity 2-like (S. cerevisiae)	chr17:34839226-34850204	3963	=	0.151143	0.10335	0.165873	0.514435	0.318185	0.273556	0.0401797	-0.228603
NM_001159907	212728	Gm17296	predicted gene, 17296	chr8:126426652-126475065	5060	=	0.121812	0.290519	0.0896029	0.371305	0.353852	0.467739	0.0324674	-0.230321
NM_001319156	20192	Ryr3	ryanodine receptor 3, transcript variant 2	chr2:112631382-113217083	15441	=	0.0374881	0.0167808	0.177015	0.249622	0.379369	0.294437	0.0216299	-0.230715
NM_021461	17346	Mknk1	MAP kinase-interacting serine/threonine kinase 1, transcript variant 3	chr4:115839198-115879256	2549	=	0.05621	0.0925239	0.117177	0.36656	0.315322	0.285725	0.0013721	-0.233899
MSTRG.2068.2	13998	Fgd6	FYVE, RhoGEF and PH domain containing 6	chr10:94036087-94134306	3872	j	0.160197	0.0131647	0.13242	0.362338	0.28015	0.36779	0.011615	-0.234832
NM_001110307	50868	Keap1	kelch-like ECH-associated protein 1, transcript variant 4	chr9:21229730-21239332	3151	=	0.304213	0.425516	0.363972	0.659014	0.490032	0.651282	0.022585	-0.235542
MSTRG.20584.2	58994	Smpd3	sphingomyelin phosphodiesterase 3, neutral	chr8:106252582-106337944	5314	j	0.0625847	0.0329371	0.173612	0.248954	0.347128	0.380282	0.0154725	-0.235743
MSTRG.16730.8	100683	Trrap	transformation/transcription domain-associated protein	chr5:144791059-144858895	9858	j	0	0	0	0.262706	0.278548	0.166587	0.00251814	-0.235947
MSTRG.1212.8	13800	Enah	enabled homolog (Drosophila)	chr1:181923426-182016134	1012	j	0.283127	0.142462	0.351472	0.501554	0.534576	0.44892	0.0236999	-0.235996
NM_008594	17304	Mfge8	milk fat globule-EGF factor 8 protein, transcript variant 1	chr7:79133768-79149060	2126	=	0.173159	0.296428	0.318663	0.51644	0.475244	0.506424	0.00726774	-0.23662
MSTRG.20397.6	11513	Adcy7	adenylate cyclase 7	chr8:88312123-88327909	2931	j	0.615078	0.453016	0.609421	0.686669	0.861562	0.845072	0.0362621	-0.238596
MSTRG.13281.1	78284	Creb3l4	cAMP responsive element binding protein 3-like 4	chr3:90236611-90243085	1606	j	0.153082	0.123338	0.248589	0.463605	0.414962	0.364289	0.00725637	-0.239282
NR_037572	28199	Dcaf11	DDB1 and CUL4 associated factor 11, transcript variant 3	chr14:55560029-55570064	2626	=	0.283759	0.244087	0.200377	0.646298	0.392914	0.407752	0.0488022	-0.23958
MSTRG.9224.4	76441	Daam2	dishevelled associated activator of morphogenesis 2	chr17:49473233-49564280	2369	j	0.038837	0.199872	0.0133033	0.243301	0.397898	0.332952	0.0307936	-0.240713
NM_001081009	52552	Parp8	poly (ADP-ribose) polymerase family, member 8	chr13:116854824-117025516	3088	=	0.08994	0.0474359	0.0740861	0.236838	0.348345	0.349927	0.0036176	-0.241216
MSTRG.20216.5	100037278	Fam129c	family with sequence similarity 129, member C	chr8:71602108-71607686	1675	j	0.0620466	0.147719	0.208205	0.498527	0.333435	0.309963	0.0296779	-0.241318
NM_146165	231872	Aimp2	aminoacyl tRNA synthetase complex-interacting multifunctional protein 2, transcript variant 2	chr5:143902704-143909839	1065	=	0.191403	0.289358	0.367506	0.651836	0.479271	0.443967	0.0417398	-0.242269
NM_148928	70239	Gtf3c5	general transcription factor IIIC, polypeptide 5, transcript variant 2	chr2:28566245-28583279	2805	=	0.46667	0.282618	0.543318	0.70144	0.670899	0.65235	0.0361536	-0.244028
MSTRG.8502.3	16004	Igf2r	insulin-like growth factor 2 receptor	chr17:12700313-12769573	4657	j	0.082691	0.247471	0.0679795	0.464385	0.406413	0.262799	0.0419203	-0.245152
MSTRG.8059.3	545156	Kalrn	kalirin, RhoGEF kinase	chr16:34006727-34009458	937	j	0	0	0	0.146656	0.286545	0.302573	0.00774493	-0.245258
NM_017465	54200	Sult2b1	sulfotransferase family, cytosolic, 2B, member 1	chr7:45729983-45759555	1136	=	0.328009	0.35911	0.490376	0.61126	0.737303	0.568861	0.0254411	-0.246643
MSTRG.293.3	11761	Aox1	aldehyde oxidase 1	chr1:58029969-58106257	4460	j	0.293479	0.220346	0.165147	0.487876	0.521191	0.413285	0.00718502	-0.247793
MSTRG.4046.6	217331	Unk	unkempt family zinc finger	chr11:116053397-116059877	1237	j	0.0305354	0.0377667	0.0948626	0.456946	0.210054	0.24087	0.0365166	-0.248235
MSTRG.4745.6	104799	Vipas39	VPS33B interacting protein, apical-basolateral polarity regulator, spe-39 homolog	chr12:87245993-87266345	1234	j	0.244379	0.153092	0.253399	0.433392	0.502937	0.460325	0.00279395	-0.248595
MSTRG.14546.7	18578	Pde4b	phosphodiesterase 4B, cAMP specific	chr4:102595863-102605381	1383	j	0.0841054	0.140317	0.229247	0.309136	0.53243	0.360012	0.0352405	-0.249303
MSTRG.20896.2	71946	Endod1	endonuclease domain containing 1	chr9:14356585-14379448	1358	j	0	0.00170304	0.165041	0.282946	0.219909	0.412024	0.0338888	-0.249378
MSTRG.13919.4	329777	Pigk	phosphatidylinositol glycan anchor biosynthesis, class K	chr3:152742409-152747829	528	j	0.214267	0.328745	0.178698	0.541895	0.479915	0.449617	0.00907666	-0.249906
NM_025932	67043	Syap1	synapse associated protein 1	chrX:162856843-162888462	2316	=	0.918059	0.628419	0.699497	1	1	0.999136	0.0449821	-0.251054
NM_001081161	269233	Fam171a1	family with sequence similarity 171, member A1, transcript variant 1	chr2:3118388-3227809	4146	=	0.776109	0.822952	0.63223	1	0.987073	1	0.0118938	-0.251927
NM_001105667	21915	Dtymk	deoxythymidylate kinase, transcript variant 1	chr1:93792576-93801934	1003	=	0.351469	0.331029	0.369096	0.527011	0.671091	0.61152	0.00427005	-0.252676
MSTRG.15208.8	17769	Mthfr	5,10-methylenetetrahydrofolate reductase	chr4:148041189-148043840	792	j	0	0	0.151327	0.322571	0.339051	0.252915	0.011087	-0.254403
NM_008536	17112	Tm4sf1	transmembrane 4 superfamily member 1	chr3:57287064-57301919	1902	=	0.627084	0.513421	0.477292	0.805512	0.906556	0.670459	0.0358388	-0.25491
MSTRG.19429.7	70233	Cd2bp2	CD2 antigen (cytoplasmic tail) binding protein 2	chr7:127193752-127195829	1163	j	0	0.0127614	0.0867613	0.316613	0.352562	0.196564	0.00932416	-0.255406
MSTRG.8866.11	57261	Brd4	bromodomain containing 4	chr17:32197611-32253246	4485	j	0.0763987	0.0605176	0.137705	0.514344	0.218881	0.320085	0.0445839	-0.259563
NM_007713	102414	Clk3	CDC-like kinase 3	chr9:57750711-57765860	2494	=	0.151426	0.263202	0.257193	0.572626	0.530648	0.349188	0.0284577	-0.260213
NM_008338	15980	Ifngr2	interferon gamma receptor 2	chr16:91547094-91564007	2070	=	0.820548	0.595931	0.800934	1	1	1	0.0221241	-0.260862
MSTRG.8601.25	319615	Zfp944	zinc finger protein 944	chr17:22358783-22361441	306	j	0.476942	0.521476	0.51338	0.891563	0.700976	0.710046	0.0142969	-0.263596
NM_145970	212139	Cc2d1a	coiled-coil and C2 domain containing 1A	chr8:84132828-84147753	3288	=	0.131461	0.135563	0.236889	0.522486	0.460673	0.31288	0.0205892	-0.264042
MSTRG.18133.1	17537	Meis3	Meis homeobox 3	chr7:16175367-16186334	1779	j	0.146051	0.13758	0.220111	0.576475	0.379516	0.343403	0.0262138	-0.265217
NM_025948	67070	Lsm14a	LSM14A mRNA processing body assembly factor	chr7:34344720-34389540	2723	=	0.0731186	0.150137	0.110925	0.426659	0.354749	0.351347	0.00130179	-0.266192
MSTRG.16692.5	231861	Tnrc18	trinucleotide repeat containing 18	chr5:142732881-142787496	5116	j	0	0	0.0123884	0.125286	0.348439	0.340094	0.0217332	-0.267143
MSTRG.4851.6	238393	Serpina3f	serine (or cysteine) peptidase inhibitor, clade A, member 3F	chr12:104214574-104253739	1356	j	0.33228	0.022467	0.202131	0.447429	0.423614	0.492265	0.0432215	-0.26881
NM_001311156	102791	Tcta	T cell leukemia translocation altered gene, transcript variant 2	chr9:108302955-108306159	1792	=	0.367523	0.414612	0.396742	0.748232	0.646652	0.590723	0.00502269	-0.26891
MSTRG.366.6	17756	Map2	microtubule-associated protein 2	chr1:66251708-66438939	5683	j	0.00933221	0.163443	0.000746995	0.304091	0.21919	0.461697	0.0378619	-0.270486
NM_021792	60440	Iigp1	interferon inducible GTPase 1, transcript variant 1	chr18:60376029-60392629	2940	=	0.639052	0.776861	0.711878	1	0.996812	0.944857	0.00340581	-0.271293
NM_153177	76850	Ago4	argonaute RISC catalytic subunit 4	chr4:126489543-126533458	6521	=	0.136938	0.134937	0.0789564	0.511312	0.390941	0.263251	0.021488	-0.271557
MSTRG.942.4	215015	Fam20b	family with sequence similarity 20, member B	chr1:156687316-156716982	1192	j	0.344137	0.242452	0.526632	0.607705	0.670524	0.651609	0.0330503	-0.272206
NM_001033966	11637	Ak2	adenylate kinase 2, transcript variant 1	chr4:128993224-129008723	1308	=	0.303714	0.435079	0.294388	0.760992	0.503359	0.592727	0.0356598	-0.274632
NM_010221	14230	Fkbp10	FK506 binding protein 10, transcript variant 1	chr11:100415694-100424840	2603	=	0.494743	0.276937	0.285436	0.575464	0.72328	0.582823	0.0329748	-0.274817
MSTRG.589.2	108657	Rnpepl1	arginyl aminopeptidase (aminopeptidase B)-like 1	chr1:92915048-92919916	1855	j	0.328108	0.510934	0.558086	0.666922	0.771604	0.785491	0.0256469	-0.275629
NM_001164636	338371	Endov	endonuclease V, transcript variant 1	chr11:119491347-119511465	5112	=	0.396121	0.519322	0.481505	0.892768	0.706058	0.629028	0.0326803	-0.276969
MSTRG.6041.2	218793	Ube2e2	ubiquitin-conjugating enzyme E2E 2	chr14:18574143-18893627	675	j	0	0.0797596	0	0.312556	0.319161	0.289631	0.000561922	-0.28053
NM_198000	73598	1700001O22Rik	RIKEN cDNA 1700001O22 gene, transcript variant 1	chr2:30795563-30801737	1440	=	0.709142	0.537237	0.82588	1	1	0.922941	0.0318496	-0.283561
NM_008875	18805	Pld1	phospholipase D1, transcript variant 2	chr3:27984171-28133362	4932	=	0.330163	0.432661	0.218398	0.698204	0.645611	0.49746	0.0292778	-0.286684
MSTRG.13681.4	66368	Rtca	RNA 3-terminal phosphate cyclase	chr3:116489195-116499726	799	j	0.0357465	0.0453934	0.0203725	0.351982	0.32068	0.297767	7.49e-05	-0.289638
MSTRG.21467.4	57874	Hacd3	3-hydroxyacyl-CoA dehydratase 3	chr9:65000008-65021677	836	j	0.180895	0.105208	0	0.322737	0.431196	0.404556	0.00925721	-0.290796
NM_027950	71839	Osgin1	oxidative stress induced growth inhibitor 1	chr8:119437162-119446256	1961	=	0.646897	0.538217	0.658729	1	0.890383	0.829618	0.00971059	-0.292053
NM_172464	208846	Daam1	dishevelled associated activator of morphogenesis 1, transcript variant 2	chr12:71831068-71992376	5888	=	0.197423	0.268778	0.225041	0.589226	0.506823	0.473257	0.00189649	-0.292688
NM_021423	58234	Shank3	SH3/ankyrin domain gene 3	chr15:89499857-89560260	7130	=	0.246654	0.210334	0.00606388	0.368006	0.519597	0.454242	0.02792	-0.292931
NM_001131068	218341	Rfesd	Rieske (Fe-S) domain containing, transcript variant 3	chr13:76001535-76018606	2357	=	0.360946	0.40408	0.282632	0.596519	0.633079	0.697715	0.00316899	-0.293218
MSTRG.12054.2	69737	Ttl	tubulin tyrosine ligase	chr2:129066018-129093110	1239	j	0.526209	0.622081	0.390652	0.942146	0.805373	0.671802	0.0463663	-0.29346
NM_001243888	414069	BC024978	cDNA sequence BC024978, transcript variant 1	chr7:27195781-27204320	1748	=	0.308755	0.348714	0.374695	0.675719	0.53293	0.705226	0.00652906	-0.293904
NM_011849	23955	Nek4	NIMA (never in mitosis gene a)-related expressed kinase 4, transcript variant 1	chr14:30951377-30988821	4245	=	0.173701	0.219382	0.353942	0.478772	0.552969	0.597275	0.0101885	-0.293997
MSTRG.5044.5	217935	Wdr60	WD repeat domain 60	chr12:116218476-116263002	2642	j	0.0542117	0.0271672	0.0292002	0.271793	0.266235	0.456031	0.00946722	-0.294493
MSTRG.4851.4	238393	Serpina3f	serine (or cysteine) peptidase inhibitor, clade A, member 3F	chr12:104214559-104254370	2002	j	0	0.00815403	1.37e-05	0.397345	0.273057	0.228325	0.00422566	-0.296853
MSTRG.4805.7	68734	Smek1	SMEK homolog 1, suppressor of mek1 (Dictyostelium)	chr12:101041763-101059046	2288	j	0.204968	0.48197	0.263856	0.611102	0.651712	0.578675	0.0268275	-0.296898
NM_001271993	14344	Fut2	fucosyltransferase 2, transcript variant 1	chr7:45648591-45666394	3059	=	0.333443	0.0802009	0	0.461591	0.407082	0.441217	0.0425353	-0.298749
MSTRG.14727.5	80509	Med8	mediator complex subunit 8	chr4:118410699-118414982	1352	j	0.27926	0.191005	0.219326	0.369986	0.632549	0.587722	0.0243317	-0.300222
MSTRG.20232.3	209488	Hsh2d	hematopoietic SH2 domain containing	chr8:72189979-72193685	269	j	0.0819159	0	0	0.302879	0.472805	0.214623	0.0197771	-0.302797
MSTRG.12727.10	229003	Helz2	helicase with zinc finger 2, transcriptional coactivator	chr2:181227694-181236165	7327	j	0.167816	0	0.120909	0.346222	0.557789	0.294494	0.0329264	-0.30326
NM_001290623	67753	Eqtn	equatorin, sperm acrosome associated, transcript variant 2	chr4:94907267-94928843	1164	=	0	0	0	0.398818	0.105441	0.409145	0.0377249	-0.304468
MSTRG.8168.2	58998	Nectin3	nectin cell adhesion molecule 3	chr16:46394979-46496967	2683	j	0	0	0	0.171166	0.409267	0.33409	0.0122724	-0.304841
NM_001047604	73668	Ttc21b	tetratricopeptide repeat domain 21B, transcript variant 1	chr2:66184327-66256617	4470	=	0.633543	0.861273	0.533389	0.992672	0.977153	0.982014	0.0338545	-0.307878
MSTRG.13431.2	13601	Ecm1	extracellular matrix protein 1	chr3:95734148-95739557	2564	j	0.149542	0.189243	0.207604	0.587702	0.46022	0.424491	0.00415681	-0.308675
MSTRG.3877.8	217232	Cdc27	cell division cycle 27	chr11:104505484-104534977	2684	j	0.119551	0.354598	0.183067	0.431161	0.56411	0.588186	0.0225438	-0.308746
NM_001310625	66059	Krtcap2	keratinocyte associated protein 2, transcript variant 2	chr3:89246473-89249729	566	=	0.149	0.0518143	0.0637038	0.469458	0.320108	0.405364	0.00425204	-0.310137
MSTRG.15312.3	269615	Plch2	phospholipase C, eta 2	chr4:154983540-155007258	4233	j	0.0725676	0.254303	0.303969	0.566761	0.460393	0.534228	0.0157907	-0.310181
MSTRG.8359.4	224440	Setd4	SET domain containing 4	chr16:93583476-93603183	1563	j	0.122289	0.113667	0.0231908	0.250588	0.565927	0.375855	0.0326769	-0.311074
MSTRG.21238.3	235323	Usp28	ubiquitin specific peptidase 28	chr9:48985404-49015304	1286	j	0.0834658	0.119849	0.0319102	0.382356	0.287753	0.498929	0.00928766	-0.311271
NM_027912	71767	Tysnd1	trypsin domain containing 1, transcript variant 1	chr10:61695514-61702773	2286	=	0.583217	0.617658	0.50427	0.891985	0.875092	0.879335	0.000761497	-0.313756
MSTRG.14808.2	76793	Snip1	Smad nuclear interacting protein 1	chr4:125066762-125073035	1331	j	0.114039	0.23479	0.142854	0.455548	0.42121	0.557144	0.00455686	-0.314073
NM_027770	71355	Col24a1	collagen, type XXIV, alpha 1, transcript variant 1	chr3:145292472-145552011	7143	=	0.0648364	0.0833179	0.183302	0.449932	0.514256	0.310301	0.0112009	-0.314344
NM_133766	76740	Efr3a	EFR3 homolog A	chr15:65787041-65873812	5210	=	0.4352	0.164392	0.260602	0.580436	0.700644	0.523288	0.0295176	-0.314725
MSTRG.18260.1	26366	Ceacam10	carcinoembryonic antigen-related cell adhesion molecule 10	chr7:24777204-24784621	655	j	0.457872	0.323956	0.153143	0.648405	0.609856	0.625375	0.0236405	-0.316222
MSTRG.19765.6	21856	Timm44	translocase of inner mitochondrial membrane 44	chr8:4260809-4275905	1268	j	0.0619641	0.271488	0	0.423107	0.492492	0.367026	0.024376	-0.316391
MSTRG.3762.4	14534	Kat2a	K(lysine) acetyltransferase 2A	chr11:100705023-100712369	2865	j	0.0212757	0.0394708	0.0903736	0.344944	0.533587	0.225226	0.0261111	-0.317545
NM_016974	13170	Dbp	D site albumin promoter binding protein	chr7:45705247-45710203	1678	=	0.683345	0.718264	0.645743	1	1	1	0.000110229	-0.317549
MSTRG.8529.20	17356	Mllt4	myeloid/lymphoid or mixed-lineage leukemia; translocated to, 4	chr17:13808813-13896338	4716	j	0.0134013	0.00577749	0.0134398	0.319072	0.24401	0.423326	0.00363725	-0.31793
NM_028173	72265	Tram1	translocating chain-associating membrane protein 1	chr1:13564693-13589910	2943	=	0.566358	0.64637	0.412415	1	0.773511	0.811295	0.0310411	-0.319888
MSTRG.18840.7	17258	Mef2a	myocyte enhancer factor 2A	chr7:67240257-67372820	1390	j	0.0815722	0.0749376	0.13408	0.529399	0.463473	0.257943	0.0188281	-0.320075
NM_146203	233893	Zfp764	zinc finger protein 764, transcript variant 1	chr7:127403668-127406822	2508	=	0.587554	0.586417	0.711254	1	0.851471	1	0.00754693	-0.322082
NM_172573	217364	Engase	endo-beta-N-acetylglucosaminidase	chr11:118476960-118489198	3922	=	0.253772	0.139727	0.213978	0.583463	0.448467	0.552895	0.00350168	-0.325782
MSTRG.15208.11	17769	Mthfr	5,10-methylenetetrahydrofolate reductase	chr4:148053036-148055565	465	j	0	0	0.00112451	0.466736	0.307446	0.206022	0.0126345	-0.32636
MSTRG.8350.2	68936	Smim11	small integral membrane protein 11	chr16:92301304-92312971	424	j	0	0	0	0.2752	0.285937	0.440083	0.0033099	-0.33374
NM_001024854	30056	Timm9	translocase of inner mitochondrial membrane 9, transcript variant 3	chr12:71123172-71136675	797	=	0.255543	0.340623	0.279062	0.616644	0.607178	0.656418	0.000343426	-0.335004
NM_001136062	13808	Eno3	enolase 3, beta muscle, transcript variant 2	chr11:70657176-70662513	1480	=	0.163905	0.204994	0.188372	0.552827	0.642454	0.374319	0.0133323	-0.337443
NM_175433	209225	Zfp710	zinc finger protein 710, transcript variant 1	chr7:80026228-80092751	4532	=	0.551951	0.730879	0.408818	0.945436	0.792225	0.967973	0.0354889	-0.337995
NM_001146117	102032	Smim19	small integral membrane protein 19, transcript variant 2	chr8:22462614-22476879	1400	=	0.336195	0.390103	0.347905	0.846545	0.703882	0.549553	0.0172991	-0.341926
MSTRG.20723.5	74347	Tldc1	TBC/LysM associated domain containing 1	chr8:119772334-119778896	519	j	0.252028	0.364409	0.376339	0.813278	0.561813	0.648771	0.0147732	-0.343695
NM_001168657	216233	Socs2	suppressor of cytokine signaling 2, transcript variant 4	chr10:95411490-95415283	2074	=	0.258556	0.104157	0.379989	0.700567	0.445026	0.63079	0.0354818	-0.344561
NM_001083110	18744	Pja1	praja ring finger 1, E3 ubiquitin protein ligase, transcript variant 1	chrX:99465734-99470735	2700	=	0.229076	0.480096	0.268542	0.669163	0.763972	0.58068	0.0214632	-0.345367
MSTRG.14579.3	230584	Yipf1	Yip1 domain family, member 1	chr4:107314368-107336550	684	j	0.129725	0.254675	0.159332	0.764108	0.41235	0.406222	0.0493362	-0.346316
NM_001013813	270118	Maml2	.	chr9:13619989-13709533	5945	=	0.0484525	0.250951	0.00640827	0.412815	0.479962	0.452388	0.0113009	-0.346452
NM_001161365	217835	Rin3	Ras and Rab interactor 3, transcript variant 2	chr12:102283641-102390854	3754	=	0	0	0	0.445104	0.2731	0.32193	0.00247719	-0.346711
MSTRG.19478.7	12041	Bckdk	branched chain ketoacid dehydrogenase kinase	chr7:127904934-127925752	2443	j	0.29754	0.119855	0.331103	0.492778	0.711203	0.589177	0.0187049	-0.34822
MSTRG.2908.3	246782	Atpaf2	ATP synthase mitochondrial F1 complex assembly factor 2	chr11:60400769-60416876	1558	j	0.0176438	0.0810638	0.0775284	0.399824	0.456275	0.376982	0.000354316	-0.352282
MSTRG.6173.2	71838	Phf7	PHD finger protein 7	chr14:31238081-31249092	1203	j	0.301273	0.444261	0.349074	0.703136	0.849718	0.604921	0.0127488	-0.354389
NM_001302681	52855	Lair1	leukocyte-associated Ig-like receptor 1, transcript variant f	chr7:4007073-4063204	3633	=	0.245934	0	0.0414367	0.57124	0.35938	0.421448	0.0228122	-0.354899
NM_001159572	74048	Vsir	V-set immunoregulatory receptor, transcript variant 2	chr10:60346851-60372684	4843	=	0.281692	0.276974	0.160522	0.618625	0.529992	0.638605	0.00234963	-0.356011
NM_145960	211253	Mtrf1	mitochondrial translational release factor 1	chr14:79397772-79423650	1862	=	0.465386	0.321686	0.298518	0.759674	0.564646	0.835125	0.0203267	-0.357952
NM_145469	223473	Nipal2	NIPA-like domain containing 2	chr15:34572799-34678706	3825	=	0.540736	0.766046	0.461257	0.960919	0.98164	0.902818	0.0189563	-0.359113
NM_016684	22758	Zscan12	zinc finger and SCAN domain containing 12	chr13:21362820-21372302	4418	=	0.628313	0.537639	0.438427	1	0.995833	0.691077	0.0359003	-0.360844
NM_001161609_dup3	545654	Gm13285	predicted gene 13285	chr4:88797397-88797945	549	=	0.186339	0.188275	0.0328848	0.562166	0.602491	0.332132	0.0212232	-0.363097
NM_026182	67472	Mtfr1	mitochondrial fission regulator 1, transcript variant 3	chr3:19188221-19220817	2842	=	0.0436827	0.276167	0.160795	0.530629	0.463937	0.582041	0.00833773	-0.365321
MSTRG.16059.2	231510	Agpat9	1-acylglycerol-3-phosphate O-acyltransferase 9	chr5:100885854-100897816	653	j	0	0	0.111378	0.600308	0.227448	0.383769	0.0326397	-0.366716
MSTRG.3299.4	237860	Ssh2	slingshot homolog 2 (Drosophila)	chr11:77348292-77429857	1043	j	0.239333	0.0781928	0.168262	0.49627	0.547989	0.545943	0.00175833	-0.368138
MSTRG.15253.6	68703	Rere	arginine glutamic acid dipeptide (RE) repeats	chr4:150406374-150615541	3004	j	0.081614	0.0161237	0	0.621637	0.207495	0.385788	0.038409	-0.372394
MSTRG.9753.21	93724	Pcdhga12	protocadherin gamma subfamily A, 12	chr18:37669105-37840197	4924	j	0.172578	0.17248	0.237782	0.60668	0.671587	0.425309	0.00826841	-0.373579
NM_001081195	238247	Arid4a	AT rich interactive domain 4A (RBP1-like)	chr12:71015967-71099351	5780	=	0.350463	0.665619	0.491035	0.861623	0.862669	0.90559	0.0154137	-0.374255
MSTRG.19342.2	67417	Ears2	glutamyl-tRNA synthetase 2, mitochondrial	chr7:122038917-122046793	882	j	0.205038	0.439735	0.109051	0.62839	0.776485	0.475426	0.0457891	-0.375492
MSTRG.4601.1	263406	Plekhg3	pleckstrin homology domain containing, family G (with RhoGef domain) member 3	chr12:76533453-76576123	2454	j	0.0286871	0.187083	0.33864	0.739383	0.459299	0.486599	0.0405723	-0.376957
MSTRG.18490.3	64661	Krtdap	keratinocyte differentiation associated protein	chr7:30787918-30791063	370	j	0	0	0	0.183138	0.430701	0.517735	0.0197172	-0.377191
MSTRG.12961.5	69257	Elf2	E74-like factor 2	chr3:51256240-51326036	2217	j	0.128154	0.0169443	0.167493	0.607351	0.258212	0.578931	0.0353058	-0.377301
NM_001316688	26568	Slc27a3	solute carrier family 27 (fatty acid transporter), member 3, transcript variant 2	chr3:90385233-90389938	2298	=	0.580852	0.37278	0.459747	1	0.922422	0.623913	0.0434541	-0.377652
MSTRG.9436.4	72692	Hnrnpll	heterogeneous nuclear ribonucleoprotein L-like	chr17:80035125-80061978	1637	j	0.325613	0.317087	0.140707	0.714237	0.774396	0.429566	0.036411	-0.378264
NM_025662	329777	Pigk	phosphatidylinositol glycan anchor biosynthesis, class K, transcript variant 1	chr3:152714100-152789013	4724	=	0.233907	0.114591	0.0421715	0.458105	0.519127	0.548553	0.00363064	-0.378372
NM_207105	14961	H2-Ab1	histocompatibility 2, class II antigen A, beta 1	chr17:34263227-34269418	1193	=	0.472576	0.378132	0.542443	0.968274	0.881178	0.679254	0.0180785	-0.378519
MSTRG.11655.2	271813	Agbl2	ATP/GTP binding protein-like 2	chr2:90803014-90813327	790	j	0	0.0443688	0	0.613483	0.253012	0.325889	0.0261364	-0.382672
MSTRG.4768.2	108800	Ston2	stonin 2	chr12:91639480-91686108	2522	j	0.279462	0.357012	0.312379	0.639601	0.849804	0.612862	0.00795656	-0.384471
NM_010303	14674	Gna13	guanine nucleotide binding protein, alpha 13	chr11:109362794-109401369	6197	=	0.627784	0.44887	0.488229	1	0.804952	0.914622	0.00795904	-0.384897
MSTRG.21013.5	66126	Elof1	ELF1 homolog, elongation factor 1	chr9:22113496-22116112	386	j	0	0	0	0.180992	0.363524	0.613328	0.0369311	-0.385948
NM_177359	240064	Zfp799	zinc finger protein 799, transcript variant 1	chr17:32815453-32830261	6008	=	0.168333	0.142836	0.223815	0.691424	0.540748	0.461021	0.00573958	-0.386069
MSTRG.13901.9	99633	Adgrl2	adhesion G protein-coupled receptor L2	chr3:148822905-148990628	3796	j	0.0173723	0.0519107	0.0269673	0.481953	0.235771	0.543963	0.0148131	-0.388479
NM_001271349	103583	Fbxw11	F-box and WD-40 domain protein 11, transcript variant 4	chr11:32642555-32746814	4172	=	0.290227	0.232811	0.329121	0.857481	0.610174	0.550447	0.0166305	-0.388648
NM_139309	246179	Fktn	fukutin	chr4:53714182-53763271	3382	=	0.101832	0.0927343	0.380841	0.719555	0.464454	0.560939	0.031652	-0.389847
MSTRG.16807.2	381695	N4bp2l2	NEDD4 binding protein 2-like 2	chr5:150608269-150665593	1888	j	0.0237909	0.0697362	0.0555988	0.440231	0.450614	0.436871	1.02e-05	-0.392863
NM_009743	12048	Bcl2l1	BCL2-like 1, transcript variant 3	chr2:152780664-152831728	2421	=	0	0	0.0785283	0.644977	0.440358	0.181434	0.044184	-0.39608
MSTRG.19312.3	233805	Dcun1d3	DCN1, defective in cullin neddylation 1, domain containing 3 (S. cerevisiae)	chr7:119857481-119895699	1181	j	0	0	0	0.361154	0.513249	0.314161	0.00273972	-0.396188
NM_001277149	320790	Chd7	chromodomain helicase DNA binding protein 7	chr4:8690406-8868449	11306	=	0.0754413	0.187878	0	0.639528	0.412324	0.404068	0.0136248	-0.397534
MSTRG.20887.1	270118	Maml2	mastermind like 2 (Drosophila)	chr9:13298111-13709533	6395	k	0.0722283	0.182755	0.188462	0.587185	0.508074	0.547059	0.000828305	-0.399624
NM_001277891	94244	Fkbp6	FK506 binding protein 6, transcript variant 2	chr5:135337365-135350044	1289	=	0.450042	0.622174	0.309644	0.874314	0.897374	0.831059	0.0116694	-0.406962
NM_010017	13138	Dag1	dystroglycan 1, transcript variant 1	chr9:108204861-108263815	5591	=	0.175061	0	0.000405831	0.392891	0.517344	0.492522	0.00418495	-0.409097
MSTRG.14132.3	14430	Galt	galactose-1-phosphate uridyl transferase	chr4:41755485-41758622	1532	j	0.0352926	0.0457265	0.112758	0.42829	0.622133	0.373126	0.00665874	-0.409924
MSTRG.5869.3	67263	Zswim6	zinc finger SWIM-type containing 6	chr13:107726441-107787848	2806	j	0.0027345	0.017784	0.0190348	0.535011	0.501474	0.233329	0.0127532	-0.410087
NM_001161420	22359	Vldlr	very low density lipoprotein receptor, transcript variant 2	chr19:27217020-27254231	8224	=	0.0118269	0.010825	0.0172706	0.668354	0.296523	0.314809	0.0269149	-0.413254
NM_172822	239827	Pigz	phosphatidylinositol glycan anchor biosynthesis, class Z	chr16:31933851-31946046	2184	=	0.409057	0.514303	0.388723	1	0.742987	0.814081	0.00846738	-0.414995
NM_007997	14149	Fdxr	ferredoxin reductase	chr11:115268025-115276969	1866	=	0.127192	0.0676155	0.152505	0.728316	0.329779	0.537622	0.0241763	-0.416135
MSTRG.21488.2	214812	Zfp609	zinc finger protein 609	chr9:65696155-65827564	3587	j	0	0	0	0.587384	0.353666	0.309801	0.00840205	-0.41695
MSTRG.4382.11	268534	Sntg2	syntrophin, gamma 2	chr12:30195438-30373337	1685	j	0.0519468	0.15662	0.481716	0.545957	0.737609	0.660601	0.0412584	-0.417962
MSTRG.16014.4	320696	Ccdc158	coiled-coil domain containing 158	chr5:92657869-92668784	744	j	0	0.252992	0	0.480769	0.541439	0.487406	0.00838215	-0.418874
MSTRG.3432.1	70439	Taf15	TATA-box binding protein associated factor 15	chr11:83473108-83506564	1838	j	0.163619	0	0.0685755	0.41301	0.345678	0.731146	0.0306297	-0.419213
NM_133704	317717	Sec22a	SEC22 homolog A, vesicle trafficking protein	chr16:35311131-35363918	3992	=	0.441634	0.622037	0.546428	1	1	0.874861	0.00324135	-0.421587
MSTRG.20743.3	76454	Fbxo31	F-box protein 31	chr8:121552121-121578605	1587	j	0.091841	0.201322	0.115781	0.565148	0.521292	0.587563	0.000395099	-0.421686
NM_175001	216767	Mrpl22	mitochondrial ribosomal protein L22	chr11:58171654-58179581	745	=	0.4564	0.803369	0.413104	0.949689	1	0.992456	0.0273168	-0.42309
NM_001331118	11684	Alox12	Mus musculus arachidonate 12-lipoxygenase (Alox12), transcript variant 2	chr11:70241457-70255370	3032	=	0	0	0.0333135	0.361661	0.44232	0.506428	0.000601779	-0.425699
NM_133212	170744	Tlr8	toll-like receptor 8, transcript variant 1	chrX:167241123-167264329	5047	=	0.205437	0.396678	0.451787	1	0.699471	0.63524	0.0340617	-0.426936
NM_001043335	68519	Eml1	echinoderm microtubule associated protein like 1, transcript variant 1	chr12:108422816-108539564	4160	=	0.00288471	0.0998466	0.28654	0.361945	0.688501	0.624736	0.0300546	-0.428637
NM_026260	67590	Tctn3	tectonic family member 3	chr19:40596446-40612215	2725	=	0.319434	0.628222	0.48544	0.971307	0.963854	0.784611	0.0165715	-0.428892
NM_001035123	66083	Setd6	SET domain containing 6	chr8:95715913-95719004	1669	=	0.219971	0.00214746	0.0370549	0.664038	0.308874	0.582585	0.0271425	-0.432108
NM_001159953	18575	Pde1c	phosphodiesterase 1C, transcript variant 4	chr6:56069804-56362392	3907	=	0.236794	0.214241	0.343509	0.727678	0.760434	0.60913	0.00203804	-0.434232
NM_147220	217262	Abca9	ATP-binding cassette, sub-family A (ABC1), member 9	chr11:110100822-110168153	6268	=	0.00859143	0.17421	0.0809109	0.389408	0.633811	0.546263	0.00719758	-0.435257
MSTRG.9357.3	268970	Arhgap28	Rho GTPase activating protein 28	chr17:67844137-67955804	3846	j	0.00844329	0.0579204	0.05287	0.429105	0.457859	0.543212	0.000316441	-0.436981
MSTRG.15692.7	14184	Fgfr3	fibroblast growth factor receptor 3	chr5:33731080-33735795	1936	j	0.389448	0.473068	0.0208526	0.7896	0.78798	0.621842	0.0427521	-0.438684
NM_001025570	18933	Prrx1	paired related homeobox 1, transcript variant 3	chr1:163255277-163313650	4098	=	0.40665	0	0.294129	0.658553	0.831022	0.533301	0.0414945	-0.440699
MSTRG.12678.2	353208	Zfp931	zinc finger protein 931	chr2:178066885-178078425	1979	j	0.333406	0.295478	0.187573	0.944185	0.678323	0.52108	0.0278472	-0.442377
MSTRG.2144.3	353025	Caps2	calcyphosphine 2	chr10:112175223-112215549	1775	j	0.26829	0.592948	0.274899	1	0.690596	0.776716	0.0348701	-0.443725
NM_001310550	403174	Msantd1	Myb/SANT-like DNA-binding domain containing 1, transcript variant 2	chr5:34915915-34923839	2517	=	0.240907	0.571482	0.470449	0.965263	0.914221	0.745887	0.0193047	-0.447511
NM_181586	50721	Sirt6	sirtuin 6, transcript variant 1	chr10:81621786-81627608	1703	=	0.0172389	0.00114557	0.268073	0.569042	0.69454	0.366211	0.0255	-0.447779
MSTRG.3920.3	320162	Cep95	centrosomal protein 95	chr11:106789252-106818769	2658	j	0.074099	0	0	0.414573	0.410648	0.609804	0.00295766	-0.453642
NM_008598	17314	Mgmt	O-6-methylguanine-DNA methyltransferase	chr7:136894611-137128188	819	=	0.667364	0.232824	0.444551	0.765487	0.949696	0.994471	0.0339806	-0.454972
MSTRG.10452.1	225994	Nmrk1	nicotinamide riboside kinase 1	chr19:18631941-18641486	495	j	0	0.299403	0.509523	0.834714	0.741494	0.599654	0.0489295	-0.455645
NM_016672	13195	Ddc	dopa decarboxylase, transcript variant 2	chr11:11814101-11890408	1956	=	0.491116	0.617311	0.141557	1	0.848158	0.773917	0.0436064	-0.457364
NM_019691	14802	Gria4	.	chr9:4417893-4796234	5447	=	0.532362	0.504067	0.213393	1	1	0.63875	0.0426208	-0.462976
NM_001301781	218232	Ptpdc1	protein tyrosine phosphatase domain containing 1, transcript variant 1	chr13:48577869-48625672	4596	=	0	0.346524	0.139487	0.704299	0.806468	0.385362	0.0439845	-0.470039
NM_001163495	71085	Arhgap19	Rho GTPase activating protein 19, transcript variant 2	chr19:41766588-41802084	5061	=	0.219691	0	0	0.741616	0.639656	0.254172	0.0463404	-0.471918
NM_001122873	69459	Ubl7	ubiquitin-like 7 (bone marrow stromal cell-derived), transcript variant 1	chr9:57910986-57929968	1364	=	0.326496	0.408406	0.75749	1	0.918455	0.9992	0.0244027	-0.475088
NM_028119	107986	Ddb2	damage specific DNA binding protein 2	chr2:91211582-91237066	1915	=	0.316966	0.297521	0.402275	0.825225	0.86918	0.749116	0.000563499	-0.475586
NM_028012	108138	Xrcc4	X-ray repair complementing defective repair in Chinese hamster cells 4	chr13:89848914-90089608	1547	=	0.42555	0.197316	0.559294	1	1	0.635997	0.0394775	-0.484613
NM_001164055	18769	Pkig	protein kinase inhibitor, gamma, transcript variant 5	chr2:163658386-163726158	983	=	0	0	0.127008	0.692526	0.56687	0.323634	0.0139792	-0.48534
MSTRG.972.3	240869	Zbtb37	zinc finger and BTB domain containing 37	chr1:161019736-161034259	1900	j	0	0.000801306	0.0109558	0.406052	0.765004	0.321969	0.0220946	-0.493756
MSTRG.21421.4	74090	Paqr5	progestin and adipoQ receptor family member V	chr9:61955916-62026790	1178	j	0.062684	0.07624	0.0125507	0.704074	0.513002	0.416854	0.00466404	-0.494152
NM_025894	66997	Psmd12	proteasome (prosome, macropain) 26S subunit, non-ATPase, 12	chr11:107479528-107498036	1723	=	0.355744	0.509389	0.280466	0.891521	0.876122	0.876616	0.00178323	-0.499553
MSTRG.6415.7	16391	Irf9	interferon regulatory factor 9	chr14:55604041-55609096	1353	j	0	0.265206	0	0.771548	0.579328	0.413489	0.0213495	-0.49972
NM_001276372	21990	Tph1	tryptophan hydroxylase 1, transcript variant 3	chr7:46660337-46667377	612	=	0.0993285	0.232361	0	0.656958	0.607139	0.570431	0.00222285	-0.500946
NM_177358	240041	Zfp945	zinc finger protein 945, transcript variant 2	chr17:22846697-22867134	6618	=	0.00600093	0	0.013636	0.787448	0.410289	0.32942	0.0236092	-0.502506
MSTRG.14512.7	18027	Nfia	nuclear factor I/A	chr4:97777748-98111378	1827	j	0	0	0	0.651895	0.431497	0.443017	0.00207428	-0.508803
NM_001040459	208431	Shroom4	shroom family member 4, transcript variant 1	chrX:6400032-6637454	8278	=	0.247695	0.323838	0.0416784	0.826681	0.699097	0.618986	0.00792094	-0.510518
MSTRG.5736.3	76469	Cmya5	cardiomyopathy associated 5	chr13:93048912-93144643	10274	j	0.260497	0.437839	0.068137	0.917346	0.688055	0.695664	0.0172846	-0.511531
NM_026854	68857	Dtwd2	DTW domain containing 2, transcript variant 1	chr18:49696145-49755601	3145	=	0.271874	0.318858	0.185168	0.681875	0.969742	0.661131	0.00873042	-0.512283
NM_026254	67581	Tbc1d23	TBC1 domain family, member 23	chr16:57168864-57231466	3650	=	0.562533	0.07523	0.0878224	0.831976	0.727952	0.725129	0.0339848	-0.519824
NM_001286037	17969	Ncf1	neutrophil cytosolic factor 1, transcript variant 1	chr5:134220259-134229625	2764	=	0.0246557	0.000501706	0.0273003	0.88841	0.367514	0.361516	0.040598	-0.521661
MSTRG.12075.4	67134	Nop56	NOP56 ribonucleoprotein	chr2:130274458-130279253	2013	j	0.139646	0.417251	0.182269	0.856252	0.633057	0.818289	0.00908663	-0.522811
NM_001105245	279653	Pcdh19	protocadherin 19, transcript variant 1	chrX:133582861-133688993	10294	=	0.421502	0.101441	0.111187	1	0.530693	0.672558	0.0398642	-0.523041
MSTRG.16597.3	68929	Mospd3	motile sperm domain containing 3	chr5:137598590-137600565	691	j	0.213285	0.00196049	0.00289691	0.357212	0.697181	0.738708	0.0198536	-0.524986
NM_009879	12589	Ift81	intraflagellar transport 81	chr5:122550204-122614518	2950	=	0.458699	0.495222	0.469605	1	1	1	1.08e-06	-0.525491
MSTRG.19462.2	320683	Zfp629	zinc finger protein 629	chr7:127608224-127615225	4589	j	0.577282	0.0770986	0	0.778822	0.675783	0.784957	0.0456652	-0.528394
NM_031170	16691	Krt8	keratin 8	chr15:101996711-102004342	1805	=	0.424543	0.507103	0.471248	0.995517	0.996852	0.999136	2.47e-05	-0.529537
NM_008959	19210	Ptdss1	phosphatidylserine synthase 1	chr13:66932830-66998401	3424	=	0.389705	0.401336	0.228377	0.798059	0.922487	0.909847	0.00142215	-0.536992
MSTRG.7985.7	67501	Ccdc50	coiled-coil domain containing 50	chr16:27389002-27446380	1643	j	0	0	0	0.452295	0.624821	0.546235	0.000409383	-0.541117
MSTRG.3108.2	20528	Slc2a4	solute carrier family 2 (facilitated glucose transporter), member 4	chr11:69943289-69948165	1909	j	0.00378108	0.44421	0.004063	0.530749	0.770337	0.778036	0.0318616	-0.542356
MSTRG.7333.6	14375	Xrcc6	X-ray repair complementing defective repair in Chinese hamster cells 6	chr15:82016414-82040014	1868	j	0	0	0	0.780378	0.361713	0.495994	0.011474	-0.546028
NM_010620	209737	Kif15	kinesin family member 15	chr9:122951081-123018733	4823	=	0.649634	0.388787	0.285113	1	0.974419	0.98734	0.00736398	-0.546075
MSTRG.8274.3	17968	Ncam2	neural cell adhesion molecule 2	chr16:81200807-81517616	1598	j	0	0.220946	0	0.869261	0.422938	0.574605	0.0217719	-0.548619
NM_024194	67144	Lrrc40	leucine rich repeat containing 40, transcript variant 1	chr3:158036682-158067090	2725	=	0.181661	0.114088	0.179906	0.708358	0.969265	0.451444	0.0218328	-0.551137
NM_029397	75710	Rbm12	RNA binding motif protein 12, transcript variant 1	chr2:156094882-156111965	3752	=	0.0580171	0.500293	0.0774146	1	0.571562	0.720001	0.0447846	-0.551946
NM_177607	214106	4933430I17Rik	RIKEN cDNA 4933430I17 gene	chr4:62525369-62547993	1783	=	0.540801	0.243314	0.554814	1	1	1	0.00550334	-0.55369
NM_001172112	216820	Dhrs7b	dehydrogenase/reductase (SDR family) member 7B, transcript variant 1	chr11:60830631-60858423	1582	=	0.0163472	0.00619606	0.305265	1	0.501304	0.489572	0.0465304	-0.554356
NM_181400	99512	Wdr47	WD repeat domain 47	chr3:108591278-108645719	4223	=	0.140405	0.225965	0.402297	0.931673	0.87582	0.632597	0.00968243	-0.557141
MSTRG.19112.1	20480	Clpb	ClpB caseinolytic peptidase B	chr7:101663768-101787845	2282	j	0.0367826	0.286471	0.144362	0.537096	0.885792	0.723193	0.0107238	-0.559489
MSTRG.4405.3	19027	Sypl	synaptophysin-like protein	chr12:32954195-32969260	581	j	0	0	0.279793	0.696518	0.570291	0.693876	0.00537857	-0.560297
MSTRG.17314.2	56284	Mrpl19	mitochondrial ribosomal protein L19	chr6:81961934-81965930	1042	j	0.0324904	0.199458	0.0797297	0.28017	0.864285	0.851672	0.0477149	-0.561483
MSTRG.18463.5	233071	Arhgap33	Rho GTPase activating protein 33	chr7:30522503-30532960	3921	j	0	0	0	0.974591	0.333835	0.398672	0.0490966	-0.569033
NM_175274	78339	Ttyh3	tweety family member 3, transcript variant 2	chr5:140620577-140649031	4659	=	0.22738	0.752534	0.138601	1	1	0.833109	0.0456961	-0.571531
NM_153543	216188	Aldh1l2	aldehyde dehydrogenase 1 family, member L2	chr10:83487447-83534140	6030	=	0.0714212	0.0172972	0.148847	0.664168	0.696314	0.591975	0.000310672	-0.57163
NM_001030014	223722	Mcat	malonyl CoA:ACP acyltransferase (mitochondrial)	chr15:83546797-83555711	1893	=	0.576332	0.439457	0.250546	1	1	1	0.00361301	-0.577888
MSTRG.9222.3	56738	Mocs1	molybdenum cofactor synthesis 1	chr17:49428368-49454874	2139	j	0.0323166	0.0623039	0.0140475	0.363046	0.741721	0.73902	0.0102616	-0.578373
NM_009124	20238	Atxn1	ataxin 1, transcript variant 2	chr13:45549756-45964991	10583	=	0	0.539627	0.427952	0.999501	0.827009	0.894224	0.0273101	-0.584385
MSTRG.8288.3	78913	Ltn1	listerin E3 ubiquitin protein ligase 1	chr16:87378859-87398858	1541	j	0	0	0	0.596179	0.694183	0.463329	0.000944903	-0.584564
NM_175414	109246	Tspan9	tetraspanin 9	chr6:127961400-128143578	3930	=	0.381344	0.11767	0.154578	1	0.973343	0.452485	0.0396142	-0.590745
MSTRG.11877.2	70645	Oip5	Opa interacting protein 5	chr2:119611721-119618459	708	j	0.499875	0.398221	0	1	0.803484	0.881725	0.0216298	-0.595704
MSTRG.9981.4	68166	Spire1	spire homolog 1 (Drosophila)	chr18:67491199-67587890	2021	j	0.559302	0.0824709	0.10999	0.965615	0.922959	0.671606	0.0284637	-0.602806
NM_028142	72181	Nsun4	NOL1/NOP2/Sun domain family, member 4	chr4:116031770-116053876	3511	=	0.12831	0.229558	0.381532	0.906864	0.966266	0.679228	0.00614251	-0.604319
MSTRG.22804.3	194590	Reps2	RALBP1 associated Eps domain containing protein 2	chrX:162417431-162643439	1751	j	0	0.17101	0.175806	0.647413	0.655809	0.864332	0.00268327	-0.606912
MSTRG.8740.3	14570	Arhgdig	Rho GDP dissociation inhibitor (GDI) gamma	chr17:26199338-26201210	829	j	0.0095034	0.397757	0.0585147	0.83964	0.698075	0.756631	0.00908734	-0.609523
NM_001199213	71869	Serpinb12	serine (or cysteine) peptidase inhibitor, clade B (ovalbumin), member 12, transcript variant 2	chr1:106938957-106957080	1619	=	0.355686	0	0	1	0.649852	0.538845	0.0287049	-0.611004
NM_001329698	11782	Ap4s1	Mus musculus adaptor-related protein complex AP-4, sigma 1 (Ap4s1), transcript variant 1	chr12:51690966-51738933	1810	=	0.102442	0.279889	0.242426	0.932128	0.936447	0.61788	0.00635306	-0.620566
MSTRG.20861.1	78100	Msantd4	Myb/SANT-like DNA-binding domain containing 4 with coiled-coils	chr9:4376564-4386869	2797	k	0.206453	0	0	0.351465	0.856134	0.861583	0.0272689	-0.62091
MSTRG.9148.9	63959	Slc29a1	solute carrier family 29 (nucleoside transporters), member 1	chr17:45585657-45595541	1511	j	0.103847	0.0197815	0.0729928	0.758577	0.518472	0.793914	0.00225624	-0.624781
NM_134080	286940	Flnb	filamin, beta, transcript variant 2	chr14:7817957-7951587	9066	=	0.00156176	0.139219	0.0202543	0.630492	0.77298	0.643201	0.000556589	-0.628546
MSTRG.20738.5	18117	Emc8	ER membrane protein complex subunit 8	chr8:120657968-120668073	763	j	0	0	0	0.862298	0.848259	0.182425	0.0481743	-0.630994
NM_001313925	11890	Asgr2	asialoglycoprotein receptor 2, transcript variant 1	chr11:70092644-70106186	1445	=	0.603704	0.000178025	0.165196	1	0.685919	1	0.0373904	-0.638947
NM_001290762	67824	Nmral1	NmrA-like family domain containing 1, transcript variant 3	chr16:4711318-4719356	1505	=	0.020801	0.325503	0.145439	0.908202	0.872969	0.634958	0.00649255	-0.641462
NR_110582	320466	A230103J11Rik	RIKEN cDNA A230103J11 gene, transcript variant 2	chr8:85053160-85060460	1780	=	0	0.0787534	0	0.878364	0.837133	0.355091	0.0174639	-0.663945
NM_133211	170743	Tlr7	toll-like receptor 7, transcript variant 3	chrX:167304926-167330571	3794	=	0.604162	0	0	0.971899	1	0.628662	0.0467461	-0.665467
NR_027619	17835	Mug-ps1	murinoglobulin, pseudogene 1	chr6:122176053-122248566	4683	=	0	0.079387	0.518855	1	1	0.643059	0.0272805	-0.681606
MSTRG.8817.2	442827	Rab44	RAB44, member RAS oncogene family	chr17:29135875-29139312	519	j	0	0	0	0.567053	0.504753	0.973834	0.00976254	-0.68188
NM_001033337	239570	Ttc38	tetratricopeptide repeat domain 38	chr15:85832304-85858822	3751	=	0.517026	0.160989	0.157955	1	1	1	0.00376121	-0.721343
NM_007856	13360	Dhcr7	7-dehydrocholesterol reductase	chr7:143823167-143848410	2816	=	0.442331	0.317035	0.0317289	1	1	1	0.00374245	-0.736302
NM_001195031	94212	Pag1	phosphoprotein associated with glycosphingolipid microdomains 1, transcript variant A	chr3:9687482-9833679	8253	=	0.0466152	0.0821467	0.0333869	1	1	0.382888	0.0229696	-0.740246
MSTRG.3550.5	70834	Spag9	sperm associated antigen 9	chr11:93996254-94122863	4087	j	0.000548654	0.00129429	0.000262903	0.797813	0.715881	0.731662	7.56e-06	-0.74775
NM_001174047	56808	Cacna2d2	calcium channel, voltage-dependent, alpha 2/delta subunit 2, transcript variant 1	chr9:107399880-107529343	5539	=	0.582251	0.00163566	0	1	0.890758	0.967557	0.0181744	-0.758143
NR_003624	381806	Gm10319	predicted pseudogene 10319	chr6:122136628-122150958	1350	=	0	0.122362	0.495252	1	1	1	0.00595768	-0.794129
MSTRG.13091.2	386750	Slitrk3	SLIT and NTRK-like family, member 3	chr3:73048399-73057306	3101	j	0	0	0	0.960689	1	0.462602	0.00951545	-0.807763
NM_001252656	16498	Kcnab2	potassium voltage-gated channel, shaker-related subfamily, beta member 2, transcript variant 1	chr4:152390740-152448855	3633	=	0.230164	0.0021522	0.220863	1	0.914165	1	0.000505182	-0.820329
MSTRG.8195.4	76302	Pcnp	PEST proteolytic signal containing nuclear protein	chr16:56017005-56029684	940	j	0.0328567	0.0415041	0.0654522	0.798671	0.918822	0.888543	2.53e-05	-0.822074
NM_001347514	14088	Fancc	Mus musculus Fanconi anemia, complementation group C (Fancc), transcript variant 4	chr13:63311537-63431745	3233	=	0.126796	0.0262536	0.0969226	0.886199	0.92427	0.969162	2.51e-05	-0.84322
NM_026713	68393	Mogat1	monoacylglycerol O-acyltransferase 1	chr1:78511060-78538173	1206	=	0.0028495	0	0	1	0.551619	1	0.00472899	-0.84959
NM_009646	11634	Aire	autoimmune regulator (autoimmune polyendocrinopathy candidiasis ectodermal dystrophy), transcript variant 1	chr10:78030022-78043610	1968	=	0.181676	0	0.202922	1	1	1	0.000172261	-0.871801
NM_144794	208795	Tmem63a	transmembrane protein 63a	chr1:180942518-180975104	3239	=	0.053514	0.160753	0.0896536	1	1	0.999922	8.98e-06	-0.898667
MSTRG.18321.3	19342	Rab4b	RAB4B, member RAS oncogene family	chr7:27159093-27178851	2319	j	0	0	0	0.95273	0.879857	0.909038	1.72e-06	-0.913875
NR_130781	83922	Cep41	centrosomal protein 41, transcript variant 2	chr6:30653457-30693749	3580	=	0	0.234253	0	1	1	1	0.000294544	-0.921916
NM_026538	52513	Ddx56	DEAD (Asp-Glu-Ala-Asp) box polypeptide 56	chr11:6257545-6267729	3287	=	0.111288	0.0604218	0.0530703	1	1	1	9.17e-07	-0.925073
MSTRG.15154.1	329977	Fhad1	forkhead-associated (FHA) phosphopeptide binding domain 1	chr4:141890623-142015077	4634	k	0.0486367	0.0661911	0	1	1	1	1.07e-06	-0.961724
NM_001161536	320563	Islr2	immunoglobulin superfamily containing leucine-rich repeat 2, transcript variant 2	chr9:58196297-58202285	4304	=	0	0	0.000386828	1	1	1	1.66e-15	-0.999871
