# Supplementary material for: Enhanced ASGR2 by microplastic exposure leads to resistance to therapy in gastric cancer
Source: Theranostics. 2022 Apr 4;12(7):3217–36. doi: 10.7150/thno.73226 (PMC9065185; doi:10.7150/thno.73226)
Supplement: Supplementary file 2 — Supplementary tables. [file thnov12p3217s2.zip › Table S4.xlsx]

## Sheet: Table S4
Table S4. Isoform changes identified using the switching method
State	PS on	PS off
	ΔFR>0	ΔFR<0
e	0	1
j	495	357
k	6	4
=	377	301
total	878	663
=	complete, exact match of intron chaing
k	containment of reference (reverse containment)
j	multi-exon with at least on junction match
e	single exon trasfrag partially covering an intron, possible pre-mRNA fragment
