# Supplementary material for: Enhanced ASGR2 by microplastic exposure leads to resistance to therapy in gastric cancer
Source: Theranostics. 2022 Apr 4;12(7):3217–36. doi: 10.7150/thno.73226 (PMC9065185; doi:10.7150/thno.73226)
Supplement: Supplementary file 2 — Supplementary tables. [file thnov12p3217s2.zip › Table S6_220322.xlsx]

## Sheet: Sheet1
Table S6. Key resource table.
Reagent or Resource	Source	Identifier
Rabbit polyclonal anti-N-cadherin	Abcam, UK	Cat# ab76057
Rabbit monoclonal anti-N-cadherin	Abcam, UK	Cat# ab76011
Mouse monoclonal anti-E-cadherin	Abcam, UK	Cat# ab1416
Mouse monoclonal anti-CD44	Abcam, UK	Cat# ab6124
Rabbit polyclonal anti-CD44	Abcam, UK	Cat# ab157107
Rabbit monoclonal anti-PD-L1	Abcam, UK	Cat# ab205921
Rabbit monoclonal anti-Ki67	Abcam, UK	Cat# ab16667
Rabbit monoclonal anti-ASGR2	Abcam, UK	Cat# ab200196
Mouse monoclonal Anti-ErbB2 / HER2 antibody	Abcam, UK	Cat# ab16901
Mouse monoclonal anti-Beta Actin	Abcam, UK	Cat# ab6276
Goat polyclonal Anti-Rabbit IgG H&L(HRP)	Abcam, UK	Cat# ab205718
Goat polyclonal Anti-Mouse IgG H&L(HRP)	Abcam, UK	Cat# ab205719
Goat polyclonal Anti-Rabbit IgG H&L Alexa488	Abcam, UK	Cat# ab150077
Goat polyclonal Anti- Mouse IgG H&L Alexa488	Abcam, UK	Cat# ab150113
Goat polyclonal Anti-Rabbit IgG H&L Alexa647	Abcam, UK	Cat# ab150079
Goat polyclonal Anti-Mouse IgG H&L Alexa647	Abcam, UK	Cat# ab150115
Polystyrene Microspheres	Cospheric, USA	Cat# PSMS-1.07-9.5-11.5um
Fluorescent green-labeled polystyrene particles	Spherotech, USA	Cat# F1CP-80-2 8.0-8.9 µm
Fluorescent Polyethylene	Cospheric, USA	Cat# UVPMS-BV-1.00 10-20um
Bortezomib (Velcade)	Takeda Oncology, USA	N/A
Cisplatin	United states Pharmacopeia, USA	Cat# 1134357
Paclitaxel	Sigma-Aldrich, USA	Cat# T7402
Gefitinib	Sigma-Aldrich, USA	Cat# SML1657
Lapatinib	Sigma-Aldrich, USA	Cat# CDS022971
Sorafenib	Sigma-Aldrich, USA	Cat# Y0002098
Trastuzumab (Herceptin)	Roche, Switzerland	N/A
TRIzol	Molecular Research Center, USA	Cat# TR118
RNase inhibitor	Applied Biosystems, USA	Cat# N8080119
UltraPure DEPC-treated Water	Invitrogen, USA	Cat# 750024
Triton X-100	Thermo Fisher Scientific, USA	Cat# T9284
Normal goat serum	Abcam, UK.	Cat# ab7481
4% PFA	Biosesang, Republic of Korea	Cat# PC2031-100-00
Bovine Albumin Fraction V	Roche, Switzerland	Cat# 10738328
Tissue-Tek optimal cutting temperature compound	SAKURA, USA	Cat# 4583
0.5% Trypsin-EDTA	Gibco, USA	Cat# 15400-054
Antibiotic-Antimycotic 100x	Gibco, USA	Cat# 15240-096
RPMI 1640	Corning, USA	Cat# 10-040-CV
FBS	Gibco, USA	Cat# 26140-079
ProLong Diamond Antifade Mountant with DAPI	Invitrogen, USA	Cat# P36962
Crystal violet	Sigma-Aldrich, USA	Cat# 61135
Matrigel Matrix	Corning, USA	Cat# 356234
alamarBlue cell viability reagent	Invitrogen, USA	Cat# DAL1100
DMSO for molecular biology	Sigma-Aldrich, USA	Cat# SHBL2891
TBST 20X solution	Thermo Fisher Scientific	Cat# 03500537
Blotting-Grade Blocker	Bio-Rad, USA	Cat# 170-6404
iBlot2 Transfer Stacks, PVDF	Invitrogen, USA	Cat# IB24001
Extraction Buffer	Abcam, UK.	Cat# ab193970
Extraction Enhancer Buffer	Abcam, UK.	Cat# ab193971
Pierce ECL Western Blotting Substrate	ThermoFisher Scientific, USA	Cat# 34580
Lane Marker Reducing sample buffer	ThermoFisher Scientific, USA	Cat# 39000
RageRuler Pertained Protein ladder	ThermoFisher Scientific, USA	Cat# 26617
NuPAGE Tris-Acetate SDS running Buffer 20x	Invitrogen, USA	Cat# LA0041
Sodium Dodecyl Sulfate(SDS)	Sigma-Aldrich, USA	Cat# 74255
Resolving Gel buffer	Bio-Rad, USA	Cat# 161-0798
Stacking Gel buffer	Bio-Rad, USA	Cat# 161-0799
SureCast Ammonium Persulfate (APS)	Invitrogen, USA	Cat# HC2005
SureCast Acrylamide Solution 40%	Invitrogen, USA	Cat# HC2040
SureCast TEMED	Invitrogen, USA	Cat# HC2006
Lipofectamine 3000	Invitrogen, USA	Cat# L3000015
SuperScript™ III Reverse Transcriptase	Invitrogen, USA	Cat# 1808004
SureSelectXT RNA Direct Reagent Kit	Agilent Technologies, USA	Cat# G7564A
NovaSeq 6000 S4 Reagent Kit	Illumina, USA	Cat# 20027466
Power SYBR Green Master Mix	Applied Biosystems, USA	Cat# 4367659
Pierce BCA protein Assay kit	ThermoFisher Scientific, USA	Cat# 23227
TCGA-STAD data	National cancer institute	TCGA-STAD
The human protein ATLAS	[1]	http://www.proteinatals.org
cBioPortal		https://www.cbioportal.org/
AGS	Korea Cell-Line Bank, Republic of Korea	N/A
MKN1	Korea Cell-Line Bank, Republic of Korea	N/A
MKN45	Korea Cell-Line Bank, Republic of Korea	N/A
KATO III	Korea Cell-Line Bank, Republic of Korea	N/A
NCI-N87	American Type Culture Collection	Cat# ATCC CRL-5822
Mouse: BALB/c nude	Orient Bio Inc, Rep. of Korea	N/A
Primer GAPDH Forward: GCCTCAAGATCATCAGCAATGCCT; Revers: TGTGGTCATGAGTCCTTCCACGAT	Bioneer, Rep. of Korea	N/A
Primer N-cadherin Forward: AGAGGCTTCTGGTGAAATCGC; Reverse: TGGAAAGCTTCTCACGGCAT	Bioneer, Rep. of Korea	N/A
Primer CD44 Forward: CCAATGCCTTTGATGGACC; Reverse: TCTGTCTGTGCTGTCGGTGAT	Bioneer, Rep. of Korea	N/A
Primer PD-L1 Forward: TTGGGAAATGGAGGATAAGA; Reverse: GGATGTGCCAGAGGTAGTTCT	Bioneer, Rep. of Korea	N/A
Primer PCDH7 Forward: TTGTGGGAGCAGGAGACAAC; Reverse: ATGGATGTAGACGCATCTGTTTG	Bioneer, Rep. of Korea	N/A
Primer SLC7A2 Forward: CCCGGGATGGCTTACTGTTT; Reverse: AATGACCCCTGCAGTCAACG	Bioneer, Rep. of Korea	N/A
Primer CLDN7 Forward: CTCCTATGCGGGTGACAACA; Reverse: GAGACCACCATTAGGGCTCG	Bioneer, Rep. of Korea	N/A
Primer ASGR2 Forward: TGCTCCATGGTCTGCTTCAG; Reverse: TCACACAGATGACCACCAGC	Bioneer, Rep. of Korea	N/A
AccuTarget Negative Control siRNA	Bioneer, Rep. of Korea	Cat# SN-1003
siASGR2	Bioneer, Rep. of Korea	N/A
RNA-5’-CGUCUCUGCUCCAUGGUCU-3’
RNA-5’-AGACCAUGGAGCAGAGACG-3’
PRISM (ver. 5.0)	Graphpad, USA	http://www.graphpad.com
StringTie	[2]	v1.3.4d
HISAT	[3]	v2.1
VCFtools	[4]	v0.1.16
		http://vcftools.sourceforge.net/
Bowtie2	[5]	v2.3.3.1
		http://bowtie-bio.sourceforge.net/bowtie2/index.shtml
STAR	[6]	v2.6.0a
		https://github.com/alexdobin/STAR
SAMtools	[7]	v1.9
		http://samtools.sourceforge.net/
BCFtools	[8]	v1.9
		http://samtools.sourceforge.net/
DESeq2	[9]	v1.16
		https://bioconductor.org/packages/release/bioc/html/DESeq2.html
References
1	Uhlen, M., et al., Proteomics. Tissue-based map of the human proteome. Science, 2015. 347(6220): p. 1260419.
2	Pertea, M., et al., StringTie enables improved reconstruction of a transcriptome from RNA-seq reads. Nat Biotechnol, 2015. 33(3): p. 290-5.
3	Kim, D., B. Langmead, and S.L. Salzberg, HISAT: a fast spliced aligner with low memory requirements. Nat Methods, 2015. 12(4): p. 357-60.
4	Danecek, P., et al., The variant call format and VCFtools. Bioinformatics, 2011. 27(15): p. 2156-8.
5	Langmead, B. and S.L. Salzberg, Fast gapped-read alignment with Bowtie 2. Nat Methods, 2012. 9(4): p. 357-9.
6	Dobin, A., et al., STAR: ultrafast universal RNA-seq aligner. Bioinformatics, 2013. 29(1): p. 15-21.
7	Li, H., et al., The Sequence Alignment/Map format and SAMtools. Bioinformatics, 2009. 25(16): p. 2078-9.
8	Li, H., A statistical framework for SNP calling, mutation discovery, association mapping and population genetical parameter estimation from sequencing data. Bioinformatics, 2011. 27(21): p. 2987-93.
9	Love, M.I., W. Huber, and S. Anders, Moderated estimation of fold change and dispersion for RNA-seq data with DESeq2. Genome Biol, 2014. 15(12): p. 550.
